# Supplementary material for: Identification and characterization of proteins that form the inner core Ixodes scapularis tick attachment cement layer
Source: Sci Rep. 2022 Dec 9;12:21300. doi: 10.1038/s41598-022-24881-4 (PMC9734129; doi:10.1038/s41598-022-24881-4)
Supplement: Supplementary file 3 — Supplementary Table 1. [file 41598_2022_24881_MOESM3_ESM.xlsx]

## Sheet: ST1A.Tick Cement proteins
Accession	description	FUNCTIONAL CATEGORY	occurrence	status	peptide_count_UNFED TiCK MOUTHPART	peptide_count_CEMENT OF 24 H ATTACHED TICKS	peptide_count_CEMENT OF 6 H ATTACHED TICKS	NSAF_AMZR-UNFED TiCK MOUTHPART	NSAF_AMZR-CEMENT OF 24 H ATTACHED TICKS	NSAF_AMZR-CEMENT OF 6 H ATTACHED TICKS	EMPAI_AMZR-UNFED TiCK MOUTHPART	EMPAI_AMZR-CEMENT OF 24 H ATTACHED TICKS	EMPAI_AMZR-CEMENT OF 6 H ATTACHED TICKS	spectral_count_UNFED TiCK MOUTHPART	spectral_count_CEMENT OF 24 H ATTACHED TICKS	spectral_count_CEMENT OF 6 H ATTACHED TICKS	seqcov_AMZR-UNFED TiCK MOUTHPART	seqcov_AMZR-CEMENT OF 24 H ATTACHED TICKS	seqcov_CEMENT OF 6 H ATTACHED TICKS
EEC17151.1	vesicle coat complex COPII, subunit SFB3, putative [Ixodes scapularis]	Cuticular (Chitin binding Peritrophin-A domain)	2	1_0_1_	3	0	3	0.000244	0	0.000194	0.0964782	0	0.0739894	6	0	6	0.04	0	0.031
EEC00993.1	cuticular protein, putative [Ixodes scapularis]	Cuticular (Chitin binding Peritrophin-A)	2	1_1_0_	6	3	0	0.00129928	0.000441	0	0.592209	0.270574	0	16	4	0	0.202	0.104	0
EEC07075.1	cuticular protein, putative [Ixodes scapularis]	Cuticular (Chitin binding Peritrophin-A)	2	1_1_0_	11	3	0	0.00236365	0.00055	0	0.798871	0.1508	0	35	6	0	0.255	0.061	0
EEC04237.1	cuticular protein, putative [Ixodes scapularis]	Cuticular (Chitin binding Peritrophin-A)	3	1_1_1_	9	6	2	0.000646	0.000439	8.56e-05	1.15278	0.674943	0.172195	12	6	2	0.333	0.224	0.069
EEC11084.1	hypothetical protein IscW_ISCW007105 [Ixodes scapularis]	Cuticular (Chitin binding protein (Chitin_binding_4)	1	0_0_1_	0	0	3	0	0	0.000163	0	0	0.0495424	0	0	11	0	0	0.021
EEC11064.1	cuticular protein, putative [Ixodes scapularis]	Cuticular (Chitin binding/Insect cuticle protein)	2	1_0_1_	3	0	3	0.00267545	0	0.00123255	0.247383	0	0.247383	19	0	11	0.096	0	0.096
EEC09495.1	secreted protein, putative [Ixodes scapularis]	Cuticular (Chitin binding/Insect cuticle protein)	2	1_0_1_	3	0	6	0.000393	0	0.00135569	0.409289	0	0.409289	3	0	13	0.149	0	0.149
EEC01924.1	cuticle protein, putative [Ixodes scapularis]	Cuticular (insect cuticle protein/chitin binding)	3	1_1_1_	19	3	4	0.00390874	0.000362	0.000283	1.85759	0.205036	0.717908	44	3	4	0.456	0.081	0.235
EEC01927.1	cuticle protein, putative [Ixodes scapularis]	Cuticular (insect cuticle protein/chitin binding)	3	1_1_1_	22	9	11	0.00404879	0.0015867	0.00111522	2.87258	1.99226	1.99226	52	15	18	0.588	0.476	0.476
EEC01928.1	cuticle protein, putative [Ixodes scapularis]	Cuticular (insect cuticle protein/chitin binding)	3	1_1_1_	22	10	15	0.00571944	0.00199807	0.00182046	2.3037	1.28034	2.3037	70	18	28	0.519	0.358	0.519
EEC04043.1	cuticle protein, putative [Ixodes scapularis]	Cuticular (insect cuticle protein/chitin binding)	3	1_1_1_	6	3	3	0.0019147	0.000792	0.000331	0.435489	0.207814	0.207814	23	7	5	0.157	0.082	0.082
EEC03470.1	cuticular protein, putative [Ixodes scapularis]	Cuticular (insect cuticle protein/chitin binding)	3	1_1_1_	29	9	3	0.0131288	0.00321641	0.00102758	6.01455	4.188	1.03704	122	22	12	0.846	0.715	0.309
EEC03471.1	cuticular protein, putative [Ixodes scapularis]	Cuticular (insect cuticle protein/chitin binding)	3	1_1_1_	24	6	2	0.0748094	0.00160559	0.000188	7.14704	1.79254	0.671091	633	10	2	0.911	0.446	0.223
EEC04674.1	cuticular protein, putative [Ixodes scapularis]	Cuticular (insect cuticle protein/chitin binding)	3	1_1_1_	20	13	10	0.0041929	0.00223387	0.00111215	3.23643	1.5704	0.931968	51	20	17	0.627	0.41	0.286
EEC04675.1	cuticular protein, putative, partial [Ixodes scapularis]	Cuticular (insect cuticle protein/chitin binding)	3	1_1_1_	4	2	3	0.000638	0.000325	0.000317	0.717908	0.230269	0.230269	8	3	5	0.235	0.09	0.09
EEC08503.1	cuticular protein, putative, partial [Ixodes scapularis]	Cuticular (insect cuticle protein/chitin binding)	3	1_1_1_	30	9	9	0.0221738	0.00630161	0.00351089	6.29458	1.47172	1.47172	196	41	39	0.863	0.393	0.393
EEC04044.1	structural constituent of cuticle, putative [Ixodes scapularis]	Cuticular (insect cuticle protein/chitin binding)	3	1_1_1_	9	6	4	0.000955	0.000742	0.000217	1.21309	0.874995	0.462177	14	8	4	0.345	0.273	0.165
EEC14149.1	cuticle protein, putative [Ixodes scapularis]	Cuticular (insect cuticle protein/chitin binding)/35-36 amino acid motif known as the R_R	3	1_1_1_	3	3	3	0.000531	0.000337	0.000141	0.0839269	0.0839269	0.0839269	15	7	5	0.035	0.035	0.035
EEC09165.1	cuticular protein, putative [Ixodes scapularis]	Cuticular (insect cuticle protein/chitin binding)/35-36 amino acid motif known as the R_R	3	1_1_1_	15	9	6	0.0118431	0.00504776	0.00240219	7.16582	3.1115	0.986095	102	32	26	0.912	0.614	0.298
EEC09166.1	cuticular protein, putative [Ixodes scapularis]	Cuticular (insect cuticle protein/chitin binding)/35-36 amino acid motif known as the R_R	3	1_1_1_	30	19	21	0.0183357	0.00943352	0.00664767	5.23735	5.01174	5.01174	169	64	77	0.795	0.779	0.779
EEC12627.1	conserved hypothetical protein [Ixodes scapularis]	Cuticular proteins (Carbohydrate binding module (CBM_14)	1	0_0_1_	0	0	7	0	0	0.000201	0	0	0.156112	0	0	10	0	0	0.063
EEC07402.1	cuticular protein, putative [Ixodes scapularis]	Cuticular(Chitin binding Peritrophin-A )	2	1_1_0_	3	3	0	0.00049	0.0004	0	0.16681	0.16681	0	5	3	0	0.067	0.067	0
EEC01810.1	paramyosin, putative [Ixodes scapularis]	Cytoskeletal	2	1_1_0_	92	6	0	0.00261022	0.000147	0	1.32274	0.0864257	0	169	7	0	0.366	0.036	0
EEC12621.1	RAS protein, putative, partial [Ixodes scapularis]	Cytoskeletal	3	1_1_1_	3	2	2	0.000414	0.000187	0.00011	0.153453	0.153453	0.153453	6	2	2	0.062	0.062	0.062
EEC09701.1	tropomyosin invertebrate, putative, partial [Ixodes scapularis]	Cytoskeletal	2	1_1_0_	32	4	0	0.00328748	0.00047	0	0.823896	0.153453	0	76	8	0	0.261	0.062	0
AAL30373.1	actin, partial [Ixodes scapularis]	Cytoskeletal	3	1_1_1_	9	2	2	0.00418504	0.000397	0.000232	0.967886	0.185769	0.185769	43	3	3	0.294	0.074	0.074
EEC03934.1	actin, putative, partial [Ixodes scapularis]	Cytoskeletal	3	1_1_1_	50	18	24	0.010115	0.00407965	0.00198077	2.4435	0.857804	1.01372	256	76	63	0.537	0.269	0.304
ADJ68002.1	alpha tubulin [Ixodes scapularis]	Cytoskeletal	3	1_1_1_	18	3	4	0.0016142	0.000159	0.000117	0.836538	0.0964782	0.270574	55	4	5	0.264	0.04	0.104
EEC05915.1	alpha tubulin [Ixodes scapularis]	Cytoskeletal	3	1_1_1_	21	6	6	0.00179029	0.000359	0.000163	0.972423	0.213389	0.409289	61	9	7	0.295	0.084	0.149
EEC20578.1	alpha tubulin [Ixodes scapularis]	Cytoskeletal	3	1_1_1_	21	6	6	0.00187834	0.000359	0.000163	0.972423	0.213389	0.409289	64	9	7	0.295	0.084	0.149
EEC02794.1	alpha tubulin, putative [Ixodes scapularis]	Cytoskeletal	3	1_1_1_	15	3	6	0.000793	0.000113	0.000166	0.355189	0.0665962	0.193988	38	4	10	0.132	0.028	0.077
EEC05710.1	alpha tubulin, putative [Ixodes scapularis]	Cytoskeletal	3	1_1_1_	25	3	6	0.00188334	0.000144	0.000211	0.857804	0.0864257	0.253141	71	4	10	0.269	0.036	0.098
EEC08136.1	alpha tubulin, putative [Ixodes scapularis]	Cytoskeletal	3	1_1_1_	43	4	9	0.00522619	0.000265	0.00035	1.48313	0.333522	0.636817	107	4	9	0.395	0.125	0.214
EEC20577.1	alpha tubulin, putative [Ixodes scapularis]	Cytoskeletal	3	1_1_1_	16	3	3	0.00167975	0.000183	0.000107	0.857804	0.111732	0.227439	50	4	4	0.269	0.046	0.089
EEC12427.1	alpha-tubulin, putative [Ixodes scapularis]	Cytoskeletal	3	1_1_1_	9	3	2	0.00247775	0.000354	0.000156	0.468926	0.227439	0.227439	38	4	3	0.167	0.089	0.089
EEC03514.1	beta tubulin [Ixodes scapularis]	Cytoskeletal	3	1_1_1_	41	7	10	0.00320523	0.000282	0.000236	0.766038	0.282331	0.448772	108	7	10	0.247	0.108	0.161
EEC03517.1	beta tubulin [Ixodes scapularis]	Cytoskeletal	3	1_1_1_	52	5	7	0.00379879	0.000202	0.000165	1.4322	0.185769	0.342765	128	5	7	0.386	0.074	0.128
EEC11984.1	beta tubulin, putative, partial [Ixodes scapularis]	Cytoskeletal	3	1_1_1_	23	4	7	0.0031568	0.000301	0.000308	1.11836	0.386756	0.374042	57	4	7	0.326	0.142	0.138
EEC06076.1	beta-tubulin, putative [Ixodes scapularis]	Cytoskeletal	3	1_1_1_	23	3	3	0.00264728	0.00018	0.000105	0.749847	0.114295	0.348963	60	3	3	0.243	0.047	0.13
EEC14639.1	beta-tubulin, putative, partial [Ixodes scapularis]	Cytoskeletal	3	1_1_1_	31	2	5	0.00229315	7.89e-05	0.000115	0.374042	0.101539	0.1508	79	2	5	0.138	0.042	0.061
EEC01384.1	conserved hypothetical protein, partial [Ixodes scapularis]	Cytoskeletal	3	1_1_1_	6	2	3	0.00279436	0.0004	0.000351	0.995262	0.468926	0.468926	19	2	3	0.3	0.167	0.167
EEC04370.1	muscle myosin heavy chain, putative [Ixodes scapularis]	Cytoskeletal	1	0_0_1_	0	0	3	0	0	5.85e-05	0	0	0.0592537	0	0	4	0	0	0.025
EEC05916.1	malate dehydrogenase, putative [Ixodes scapularis]	Detoxifcation/antioxidant	3	1_1_1_	27	3	3	0.00233584	0.000476	0.000186	1.61818	0.137627	0.137627	60	9	6	0.418	0.056	0.056
EEC02823.1	monooxygenase, putative [Ixodes scapularis]	Detoxifcation/antioxidant	1	0_1_0_	0	3	0	0	0.000191	0	0	0.109175	0	0	4	0	0	0.045	0
AAY66603.1	thioredoxin-dependent peroxide reductase [Ixodes scapularis]	Detoxifcation/antioxidant	3	1_1_1_	6	3	3	0.000568	0.000386	0.000271	0.279381	0.114295	0.114295	10	5	6	0.107	0.047	0.047
EEC20239.1	thioredoxin-dependent peroxide reductase [Ixodes scapularis]	Detoxifcation/antioxidant	3	1_1_1_	6	3	3	0.000568	0.000386	0.000271	0.279381	0.114295	0.114295	10	5	6	0.107	0.047	0.047
AAY66786.1	mitochondrial truncated thioredoxin-dependent peroxide reductase precursor, partial [Ixodes scapularis]	Detoxifcation/antioxidant	3	1_1_1_	6	3	3	0.000625	0.000386	0.000271	0.279381	0.114295	0.114295	11	5	6	0.107	0.047	0.047
EEC14604.1	chaperonin subunit, putative [Ixodes scapularis]	Detoxification/antioxidant	3	1_1_1_	5	2	2	0.000196	6.65e-05	3.89e-05	0.216186	0.0739894	0.0739894	8	2	2	0.085	0.031	0.031
EEC00744.1	glutathione peroxidase, putative [Ixodes scapularis]	Detoxification/Antioxidant	2	0_1_1_	0	4	2	0	0.00110662	0.000324	0	0.8281	0.8281	0	4	2	0	0.262	0.262
EEC10234.1	NADH:CoQ oxidoreductase subunit B18, putative [Ixodes scapularis]	Detoxification/antioxidant	1	0_0_1_	0	0	2	0	0	0.000239	0	0	0.603245	0	0	3	0	0	0.205
EEC11543.1	alpha2-glucosyltransferase, putative [Ixodes scapularis]	Enzyme	1	0_1_0_	0	2	0	0	7.8e-05	0	0	0.104079	0	0	2	0	0	0.043	0
EEC02131.1	ATP synthase subunit alpha, sodium ion specific, putative [Ixodes scapularis]	Enzyme	3	1_1_1_	10	4	3	0.000838	0.000304	0.000133	0.352073	0.14025	0.0715193	30	8	6	0.131	0.057	0.03
EEC17118.1	F0F1-type ATP synthase, beta subunit, putative [Ixodes scapularis]	Enzyme	3	1_1_1_	60	8	6	0.00352658	0.000543	0.000281	2.82825	0.288249	0.129796	150	17	15	0.583	0.11	0.053
EEC07171.1	glyceraldehyde 3-phosphate dehydrogenase, putative [Ixodes scapularis]	Enzyme	3	1_1_1_	27	3	3	0.00273447	0.000485	0.000189	1.4322	0.109175	0.109175	69	9	6	0.386	0.045	0.045
EEC04477.1	hypothetical protein IscW_ISCW002924, partial [Ixodes scapularis]	Enzyme	1	0_1_0_	0	2	0	0	0.00048	0	0	0.737801	0	0	2	0	0	0.24	0
EEC05986.1	hypothetical protein IscW_ISCW004109 [Ixodes scapularis]	Enzyme	1	0_1_0_	0	2	0	0	5.8e-05	0	0	0.0543869	0	0	2	0	0	0.023	0
EEC17437.1	inosine-uridine preferring nucleoside hydrolase, putative, partial [Ixodes scapularis]	Enzyme	2	0_1_1_	0	2	2	0	0.00011	6.46e-05	0	0.0889301	0.0889301	0	2	2	0	0.037	0.037
EEC02148.1	inositol polyphosphate-1-phosphatase, putative [Ixodes scapularis]	Enzyme	1	0_0_1_	0	0	3	0	0	8.02e-05	0	0	0.177606	0	0	3	0	0	0.071
EEC06619.1	lysine-specific histone demethylase, putative [Ixodes scapularis]	Enzyme	1	0_0_1_	0	0	2	0	0	3.16e-05	0	0	0.0280163	0	0	2	0	0	0.012
EEC11164.1	lysine-specific histone demethylase, putative [Ixodes scapularis]	Enzyme	1	0_0_1_	0	0	2	0	0	2.73e-05	0	0	0.023293	0	0	2	0	0	0.01
EEC13429.1	triosephosphate isomerase, putative [Ixodes scapularis]	Enzyme	3	1_1_1_	21	3	3	0.00192919	0.000218	0.000256	2.06196	0.1508	0.1508	36	3	6	0.486	0.061	0.061
EEC10745.1	telomerase-binding protein EST1A, putative [Ixodes scapularis]	Enzyme	1	0_0_1_	0	0	3	0	0	2.19e-05	0	0	0.0447202	0	0	3	0	0	0.019
EEC14464.1	glycine proline-rich secreted protein, putative [Ixodes scapularis]	Glycine rich protein	2	1_0_1_	12	0	5	0.00276238	0	0.000458	2.13329	0	0.786488	24	0	5	0.496	0	0.252
AAY66550.1	putative secreted glycine rich salivary protein [Ixodes scapularis]	Glycine rich protein	2	1_0_1_	5	0	3	0.00149019	0	0.000279	1.38232	0	0.485936	17	0	4	0.377	0	0.172
EEC15718.1	conserved hypothetical protein [Ixodes scapularis]	Glycine rich proteins	2	1_1_0_	3	3	0	0.00208001	0.000771	0	0.435489	0.435489	0	11	3	0	0.157	0.157	0
AAY66821.1	glycine rich protein [Ixodes scapularis]	Glycine rich proteins	2	1_1_0_	6	3	0	0.00206819	0.000562	0	0.577611	0.577611	0	15	3	0	0.198	0.198	0
EEC15723.1	salivary protein NPL-2, putative [Ixodes scapularis]	Glycine rich proteins	2	1_1_0_	6	3	0	0.00466071	0.00076	0	0.97697	0.428894	0	25	3	0	0.296	0.155	0
EEC14470.1	secreted salivary gland peptide, putative [Ixodes scapularis]	Glycine rich proteins	2	1_1_0_	5	2	0	0.000486	0.000165	0	0.303167	0.135011	0	8	2	0	0.115	0.055	0
EEC15720.1	secreted salivary gland peptide, putative [Ixodes scapularis]	Glycine rich proteins	2	1_1_0_	6	3	0	0.00459598	0.000749	0	0.958845	0.422329	0	25	3	0	0.292	0.153	0
EEC00903.1	secreted salivary gland peptide, putative [Ixodes scapularis]	Glycine rich proteins (Glycine/proline rich/basic residue rich, highly conserved)	2	1_0_1_	5	0	3	0.00149019	0	0.000279	1.38232	0	0.485936	17	0	4	0.377	0	0.172
EEC01647.1	heat shock protein 70, putative, partial [Ixodes scapularis]	Heat shock protein	2	1_1_0_	2	3	0	0.000187	0.000254	0	0.1508	0.3122	0	3	3	0	0.061	0.118	0
EEC11639.1	heat shock protein, putative [Ixodes scapularis]	Heat shock protein	2	1_1_0_	6	2	0	0.00041	5.86e-05	0	0.0864257	0.0423174	0	19	2	0	0.036	0.018	0
EEC20460.1	heat shock protein, putative [Ixodes scapularis]	Heat shock protein	2	1_1_0_	5	3	0	0.000964	0.000357	0	0.442115	0.442115	0	11	3	0	0.159	0.159	0
EEC14892.1	heat shock protein, putative, partial [Ixodes scapularis]	Heat shock protein	2	1_1_0_	7	3	0	0.000294	9.21e-05	0	0.1508	0.0990058	0	13	3	0	0.061	0.041	0
EEC19593.1	heat shock protein, putative, partial [Ixodes scapularis]	Heat shock protein	2	1_1_0_	13	5	0	0.000648	0.000147	0	0.216186	0.161449	0	30	5	0	0.085	0.065	0
AAT75324.1	HSP70, partial [Ixodes scapularis]	Heat shock protein	2	1_1_0_	6	2	0	0.000489	7.82e-05	0	0.0839269	0.0839269	0	17	2	0	0.035	0.035	0
EEC13690.1	vacuolar sorting protein VPS24, putative, partial [Ixodes scapularis]	Heat shock protein	1	0_1_0_	0	2	0	0	0.000203	0	0	0.247383	0	0	2	0	0	0.096	0
EEC03688.1	heat shock protein, putative [Ixodes scapularis]	Heat shock proteins	3	1_1_1_	60	19	9	0.00283929	0.000944	0.00026	1.47742	0.361445	0.109175	139	34	16	0.394	0.134	0.045
EEC05056.1	heat shock protein, putative [Ixodes scapularis]	Heat shock proteins	3	1_1_1_	20	14	5	0.000704	0.000738	0.000128	0.399587	0.216186	0.104079	35	27	8	0.146	0.085	0.043
EEC18473.1	Hsp90 protein, putative [Ixodes scapularis]	Heat shock proteins	3	1_1_1_	10	2	4	0.000235	4.92e-05	7.2e-05	0.169499	0.0375284	0.0715193	13	2	5	0.068	0.016	0.03
EEC02656.1	Core histone H2A/H2B/H3/H4 [Ixodes scapularis]	Histone	3	1_1_1_	14	10	3	0.0029198	0.00224783	0.000232	1.71644	1.71644	1.07014	30	17	3	0.434	0.434	0.316
EEC06154.1	histone 2A [Ixodes scapularis]	Histone	3	1_1_1_	13	6	5	0.00266633	0.0027168	0.000455	1.14289	0.303167	0.303167	28	21	6	0.331	0.115	0.115
EEC09557.1	histone 2A [Ixodes scapularis]	Histone	3	1_1_1_	20	11	6	0.00672496	0.00391558	0.000595	1.34963	1.06538	1.06538	63	27	7	0.371	0.315	0.315
EEC09556.1	histone H2B, putative [Ixodes scapularis]	Histone	3	1_1_1_	4	3	3	0.000854	0.00536579	0.001444	0.592209	0.321296	0.321296	8	37	17	0.202	0.121	0.121
EEC03614.1	histone H3, putative [Ixodes scapularis]	Histone	2	1_1_0_	8	8	0	0.00175188	0.00198338	0	0.581248	0.581248	0	18	15	0	0.199	0.199	0
EEC09558.1	histone H4, putative [Ixodes scapularis]	Histone	3	1_1_1_	32	16	16	0.01465	0.0062852	0.00306777	2.41979	1.67301	1.13796	114	36	30	0.534	0.427	0.33
EEC13579.1	heme lipoprotein precursor, putative [Ixodes scapularis]	Misceleneous	2	1_0_1_	372	0	4	0.0152981	0	4.76e-05	2.81066	0	0.0665962	1536	0	6	0.581	0	0.028
EEC13271.1	translation elongation factor EF-1 alpha/Tu, putative [Ixodes scapularis]	Misceleneous	3	1_1_1_	24	11	6	0.00137521	0.000817	0.000228	1.00909	0.264736	0.122018	48	21	10	0.303	0.102	0.05
EEC12401.1	translation initiation factor if-2, putative, partial [Ixodes scapularis]	Misceleneous	3	1_1_1_	5	3	3	8.74e-05	8.48e-05	4.97e-05	0.0839269	0.0399202	0.0399202	7	5	5	0.035	0.017	0.017
EEC19418.1	type 3 inositol 1,4,5-trisphosphate receptor, putative [Ixodes scapularis]	Misceleneous	1	0_0_1_	0	0	2	0	0	8.2e-06	0	0	0.0139114	0	0	2	0	0	0.006
EEC14187.1	double-cortin, putative [Ixodes scapularis]	Misceleneous	1	0_0_1_	0	0	3	0	0	0.000137	0	0	0.196741	0	0	3	0	0	0.078
AAY66716.1	microplusin preprotein-like [Ixodes scapularis]	Misceleneous (Antimicrobial)	3	1_1_1_	40	7	9	0.0307426	0.00145021	0.00118917	1.22331	0.531088	0.531088	288	10	14	0.347	0.185	0.185
EEC20127.1	ricinusin, putative [Ixodes scapularis]	Misceleneous (Antimicrobial)	3	1_1_1_	40	8	9	0.0301022	0.00159523	0.00118917	1.22331	1.14289	0.531088	282	11	14	0.347	0.331	0.185
AAV80782.1	putative secreted salivary gland peptide [Ixodes scapularis]	Misceleneous (Immune related (Single domain von Willebrand factor type C)	1	0_1_0_	0	5	0	0	0.00104899	0	0	0.710015	0	0	7	0	0	0.233	0
AAY66767.1	putative secreted salivary protein [Ixodes scapularis]	Misceleneous (Immune related (Single domain von Willebrand factor type C)	1	0_1_0_	0	5	0	0	0.00104899	0	0	0.710015	0	0	7	0	0	0.233	0
EEC19195.1	secreted salivary gland peptide, putative [Ixodes scapularis]	Misceleneous (Immune related (Single domain von Willebrand factor type C)	1	0_1_0_	0	5	0	0	0.00104899	0	0	0.710015	0	0	7	0	0	0.233	0
EEC20594.1	chaperone ATP11p, putative [Ixodes scapularis]	Misceleneous (Met/energy)	1	0_0_1_	0	0	3	0	0	0.000181	0	0	0.21899	0	0	5	0	0	0.086
EEC06563.1	GDI-1 GDP dissociation inhibitor, putative, partial [Ixodes scapularis]	Misceleneous (Met/energy)	2	1_0_1_	8	0	3	0.000267	0	7.08e-05	0.309182	0	0.104079	9	0	3	0.117	0	0.043
EEC16446.1	transcription factor containing NAC and TS-N domains, putative [Ixodes scapularis]	Misceleneous (Met/nucleic acid)	2	1_1_0_	2	4	0	0.000118	0.000321	0	0.142878	0.321296	0	2	4	0	0.058	0.121	0
EEC14178.1	ubiquitin/40S ribosomal protein S27A fusion, putative [Ixodes scapularis]	Misceleneous (Ribosomal protein)	3	1_1_1_	10	8	6	0.000674	0.000738	0.000363	0.193988	0.137627	0.0990058	31	25	21	0.077	0.056	0.041
EEC09465.1	calreticulin, putative [Ixodes scapularis]	Miscleneous (Calreticulin)	2	1_0_1_	15	0	3	0.000481	0	0.000179	0.527566	0	0.0864257	15	0	7	0.184	0	0.036
EEC00212.1	40S ribosomal protein S27A, putative [Ixodes scapularis]	Miscleneous (Ribosomal protein)	3	1_1_1_	10	8	6	0.00242798	0.00266015	0.00130879	0.896706	0.588547	0.406048	31	25	21	0.278	0.201	0.148
EEC15712.1	60S ribosomal protein L23, putative [Ixodes scapularis]	Miscleneous (Ribosomal protein)	1	0_1_0_	0	2	0	0	0.000181	0	0	0.161449	0	0	2	0	0	0.065	0
EEC17055.1	hypothetical protein IscW_ISCW022722 [Ixodes scapularis]	Protease (M13 metalloprotease)	2	0_1_1_	0	2	3	0	5.28e-05	7.73e-05	0	0.0375284	0.0375284	0	2	5	0	0.016	0.016
AAY66685.1	putative secreted cystatin 2 [Ixodes scapularis]	Protease inhibitor (Cystatin)	2	1_0_1_	3	0	3	0.00140386	0	0.000239	0.276439	0	0.276439	14	0	3	0.106	0	0.106
EEC07262.1	secreted cystatin, putative [Ixodes scapularis]	Protease inhibitor (Cystatin)	2	1_0_1_	33	0	12	0.0133359	0	0.00158386	2.99945	0	1.17771	134	0	20	0.602	0	0.338
EEC17564.1	secreted protein, putative [Ixodes scapularis]	Protease inhibitor (Cystatin)	2	1_0_1_	5	0	3	0.000538	0	0.000257	1.11349	0	0.399587	5	0	3	0.325	0	0.146
AAM93648.1	putative secreted protease inhibitor ISL1156_cluster318 [Ixodes scapularis]	Protease inhibitor (Kunitz/Bovine pancreatic trypsin inhibitor domain;) )	1	0_1_0_	0	3	0	0	0.000658	0	0	0.524053	0	0	3	0	0	0.183	0
EEC18344.1	von Willebrand factor, putative [Ixodes scapularis]	Protease inhibitor (Trypsin Inhibitor like cysteine rich domain); TIL domain)	1	0_1_0_	0	2	0	0	0.000263	0	0	0.330454	0	0	2	0	0	0.124	0
EEC09647.1	apoptosis stimulating of P53, putative [Ixodes scapularis]	Scaffold	1	0_1_0_	0	2	0	0	5e-05	0	0	0.0665962	0	0	2	0	0	0.028	0
EEC14106.1	multifunctional chaperone, putative [Ixodes scapularis]	Scaffold	3	1_1_1_	3	4	2	0.000205	0.000418	8.16e-05	0.114295	0.174898	0.0739894	4	6	2	0.047	0.07	0.031
EEC17727.1	hypothetical protein IscW_ISCW022921 [Ixodes scapularis]	Scaffold	1	0_1_0_	0	2	0	0	8.27e-05	0	0	0.191242	0	0	2	0	0	0.076	0
EEC12044.1	hypothetical protein IscW_ISCW008643, partial [Ixodes scapularis]	Scaffold	1	0_0_1_	0	0	3	0	0	0.000131	0	0	0.0519619	0	0	5	0	0	0.022
EEC18671.1	makorin, putative, partial [Ixodes scapularis]	Scaffold	1	0_1_0_	0	2	0	0	9.37e-05	0	0	0.161449	0	0	2	0	0	0.065	0
EEC11563.1	secreted protein, putative [Ixodes scapularis]	Scaffold	2	1_0_1_	28	0	5	0.00296817	0	0.000192	0.862087	0	0.303167	74	0	6	0.27	0	0.115
EEC14737.1	hypothetical protein IscW_ISCW010781 [Ixodes scapularis]	Scaffold	1	0_1_0_	0	3	0	0	0.000117	0	0	0.0495424	0	0	4	0	0	0.021	0
EEC10156.1	conserved hypothetical protein, partial [Ixodes scapularis]	Scaffold (LIM domains function as adaptors or scaffolds to support the assembly of multimeric protein complexes.	1	0_0_1_	0	0	2	0	0	5.96e-05	0	0	0.0914403	0	0	3	0	0	0.038
AAM93664.1	putative 22.5 kDa secreted protein [Ixodes scapularis]	Tick histamine binding protein	1	0_0_1_	0	0	3	0	0	0.000351	0	0	0.16681	0	0	7	0	0	0.067
AAY66819.1	putative secreted protein [Ixodes scapularis]	Tick histamine binding protein	1	0_0_1_	0	0	13	0	0	0.0011969	0	0	1.13796	0	0	20	0	0	0.33
EEC01472.1	secreted protein, putative [Ixodes scapularis]	Tick histamine binding protein	1	0_0_1_	0	0	4	0	0	0.000345	0	0	0.412538	0	0	7	0	0	0.15
EEC11497.1	secreted protein, putative, partial [Ixodes scapularis]	Tick histamine binding protein	1	0_0_1_	0	0	3	0	0	0.000411	0	0	0.106624	0	0	8	0	0	0.044
EEC01195.1	hypothetical protein IscW_ISCW000834 [Ixodes scapularis]	Tick specific protein	2	1_1_0_	2	2	0	1.45e-05	2.95e-05	0	0.023293	0.0139114	0	2	3	0	0.01	0.006	0
AAY66553.1	putative secreted protein [Ixodes scapularis]	Tick specific protein	2	0_1_1_	0	3	2	0	0.000375	0.000165	0	0.114295	0.114295	0	4	3	0	0.047	0.047
AAY66555.1	putative secreted salivary protein [Ixodes scapularis]	Tick specific protein	1	0_1_0_	0	6	0	0	0.000909	0	0	0.330454	0	0	9	0	0	0.124	0
EEC16392.1	secreted protein, putative [Ixodes scapularis]	Tick specific protein	1	0_0_1_	0	0	3	0	0	6.59e-05	0	0	0.0739894	0	0	4	0	0	0.031
EEC02399.1	secreted protein, putative, partial [Ixodes scapularis]	Tick specific protein	2	0_1_1_	0	6	9	0	0.00253873	0.00161088	0	0.442115	0.442115	0	24	26	0	0.159	0.159
EEC03925.1	secreted salivary gland peptide, putative [Ixodes scapularis]	Tick specific protein	2	1_0_1_	12	0	3	0.0027741	0	0.000315	0.555966	0	0.213389	35	0	5	0.192	0	0.084
EEC05763.1	secreted salivary gland peptide, putative, partial [Ixodes scapularis]	Tick specific protein	1	0_0_1_	0	0	6	0	0	0.000654	0	0	0.250259	0	0	9	0	0	0.097
AAY66605.1	putative salivary protein, partial [Ixodes scapularis]	Tick specific protein (AV422)	3	1_1_1_	41	3	9	0.0117336	0.000236	0.000598	3.94311	0.3122	0.51008	203	3	13	0.694	0.118	0.179
AAY66704.1	putative salivary secreted protein [Ixodes scapularis]	Tick specific protein (cysteine rich)	1	0_0_1_	0	0	9	0	0	0.000833	0	0	0.496236	0	0	14	0	0	0.175
EEC03436.1	hypothetical protein IscW_ISCW024106, partial [Ixodes scapularis]	Tick specific protein (glutamate repeat motif)	2	0_1_1_	0	3	3	0	0.000519	0.000354	0	0.303167	0.303167	0	6	7	0	0.115	0.115
AAY66525.1	secreted protein [Ixodes scapularis]	Tick specific protein (leucine rich)	1	0_0_1_	0	0	9	0	0	0.000947	0	0	0.65577	0	0	16	0	0	0.219
EEC02397.1	secreted protein, putative, partial [Ixodes scapularis]	Tick specific protein (polyglutamine tail)	2	0_1_1_	0	8	10	0	0.00311051	0.00216347	0	0.267652	0.267652	0	32	38	0	0.103	0.103
AAY66987.1	secreted protein, partial [Ixodes scapularis]	Tick specific protein (polyglutamine/lysine tail)	2	0_1_1_	0	8	10	0	0.00311051	0.00216347	0	0.267652	0.267652	0	32	38	0	0.103	0.103
EEC09599.1	hypothetical protein IscW_ISCW007063 [Ixodes scapularis]	Tick specific protein (serine rich)	1	0_0_1_	0	0	2	0	0	4.02e-05	0	0	0.101539	0	0	2	0	0	0.042
EEC01412.1	hypothetical protein IscW_ISCW015830 [Ixodes scapularis]	Tick specific protein (serine rich)	1	0_0_1_	0	0	2	0	0	0.000329	0	0	0.432188	0	0	3	0	0	0.156
EEC06365.1	hypothetical protein IscW_ISCW004438 [Ixodes scapularis]	Tick specific proteins	3	1_1_1_	6	3	3	0.00908769	0.000805	0.000629	0.674943	0.674943	0.674943	46	3	4	0.224	0.224	0.224
EEC13528.1	secreted salivary gland peptide, putative, partial [Ixodes scapularis]	Tick specific proteins	3	1_1_1_	18	3	3	0.00805216	0.00045	0.000351	0.648162	0.333522	0.333522	73	3	4	0.217	0.125	0.125

## Sheet: ST1B.Heatmap _clusters
	Cluster	TickMouthpart1	TickMouthpart2	TickMouthpart3	6hCement1	6hCement2	6hCement3	24hCement1	24hCement2	24hCement3
AAM93648.1	A	-0.344877	-0.344877	-0.344877	-0.344877	-0.344877	-0.344877	0.689755	0.689755	0.689755
AAV80782.1	A	-0.486067	-0.486067	-0.486067	-0.486067	-0.486067	-0.486067	0.972133	0.972133	0.972133
AAY66555.1	A	-0.543652	-0.543652	-0.543652	-0.543652	-0.543652	-0.543652	1.0873	1.0873	1.0873
AAY66767.1	A	-0.486067	-0.486067	-0.486067	-0.486067	-0.486067	-0.486067	0.972133	0.972133	0.972133
EEC04477.1	A	-0.254913	-0.254913	-0.254913	-0.254913	-0.254913	-0.254913	0.509825	0.509825	0.509825
EEC01195.1	A	-0.0443574	-0.0443574	-0.0443574	-0.36019	-0.36019	-0.36019	0.404547	0.404547	0.404547
EEC02656.1	A	-0.117062	-0.117062	-0.117062	-0.494348	-0.494348	-0.494348	0.61141	0.61141	0.61141
EEC03614.1	A	0.0149512	0.0149512	0.0149512	-0.969762	-0.969762	-0.969762	0.954811	0.954811	0.954811
EEC04237.1	A	-0.0919079	-0.0919079	-0.0919079	-0.375869	-0.375869	-0.375869	0.467777	0.467777	0.467777
EEC05986.1	A	-0.254913	-0.254913	-0.254913	-0.254913	-0.254913	-0.254913	0.509825	0.509825	0.509825
EEC07402.1	A	-0.0441352	-0.0441352	-0.0441352	-0.495249	-0.495249	-0.495249	0.539384	0.539384	0.539384
EEC09647.1	A	-0.254913	-0.254913	-0.254913	-0.254913	-0.254913	-0.254913	0.509825	0.509825	0.509825
EEC09165.1	A	-0.23746	-0.23746	-0.23746	-0.0731304	-0.0731304	-0.0731304	0.310591	0.310591	0.310591
EEC11543.1	A	-0.254913	-0.254913	-0.254913	-0.254913	-0.254913	-0.254913	0.509825	0.509825	0.509825
EEC14737.1	A	-0.344877	-0.344877	-0.344877	-0.344877	-0.344877	-0.344877	0.689755	0.689755	0.689755
EEC14106.1	A	-0.38233	-0.38233	-0.38233	-0.0461325	-0.0461325	-0.0461325	0.428462	0.428462	0.428462
EEC16446.1	A	-0.21008	-0.21008	-0.21008	-0.525913	-0.525913	-0.525913	0.735992	0.735992	0.735992
EEC15718.1	A	-0.0441352	-0.0441352	-0.0441352	-0.495249	-0.495249	-0.495249	0.539384	0.539384	0.539384
EEC18344.1	A	-0.254913	-0.254913	-0.254913	-0.254913	-0.254913	-0.254913	0.509825	0.509825	0.509825
EEC20460.1	A	0.114253	0.114253	0.114253	-0.574442	-0.574442	-0.574442	0.46019	0.46019	0.46019
EEC02823.1	A	-0.344877	-0.344877	-0.344877	-0.344877	-0.344877	-0.344877	0.689755	0.689755	0.689755
EEC04044.1	A	-0.260733	-0.260733	-0.260733	-0.0382179	-0.0382179	-0.0382179	0.298951	0.298951	0.298951
EEC05056.1	A	-0.160374	-0.160374	-0.160374	-0.452893	-0.452893	-0.452893	0.613266	0.613266	0.613266
EEC09557.1	A	-0.124478	-0.124478	-0.124478	-0.242025	-0.242025	-0.242025	0.366503	0.366503	0.366503
EEC13271.1	A	0.00321636	0.00321636	0.00321636	-0.305872	-0.305872	-0.305872	0.302655	0.302655	0.302655
EEC17727.1	A	-0.254913	-0.254913	-0.254913	-0.254913	-0.254913	-0.254913	0.509825	0.509825	0.509825
EEC18671.1	A	-0.254913	-0.254913	-0.254913	-0.254913	-0.254913	-0.254913	0.509825	0.509825	0.509825
EEC19195.1	A	-0.486067	-0.486067	-0.486067	-0.486067	-0.486067	-0.486067	0.972133	0.972133	0.972133
EEC01647.1	A	-0.134322	-0.134322	-0.134322	-0.450155	-0.450155	-0.450155	0.584477	0.584477	0.584477
EEC13690.1	A	-0.254913	-0.254913	-0.254913	-0.254913	-0.254913	-0.254913	0.509825	0.509825	0.509825
EEC15712.1	A	-0.254913	-0.254913	-0.254913	-0.254913	-0.254913	-0.254913	0.509825	0.509825	0.509825
AAT75324.1	B	0.274595	0.274595	0.274595	-0.519666	-0.519666	-0.519666	0.245071	0.245071	0.245071
AAY66821.1	B	0.18463	0.18463	0.18463	-0.609631	-0.609631	-0.609631	0.425001	0.425001	0.425001
EEC00993.1	B	0.18463	0.18463	0.18463	-0.609631	-0.609631	-0.609631	0.425001	0.425001	0.425001
EEC07075.1	B	0.475264	0.475264	0.475264	-0.754948	-0.754948	-0.754948	0.279684	0.279684	0.279684
EEC09701.1	B	1.11096	1.11096	1.11096	-1.18643	-1.18643	-1.18643	0.0754731	0.0754731	0.0754731
EEC11639.1	B	0.274595	0.274595	0.274595	-0.519666	-0.519666	-0.519666	0.245071	0.245071	0.245071
EEC14892.1	B	0.250208	0.250208	0.250208	-0.64242	-0.64242	-0.64242	0.392212	0.392212	0.392212
EEC17118.1	B	0.842753	0.842753	0.842753	-0.549703	-0.549703	-0.549703	-0.29305	-0.29305	-0.29305
EEC15720.1	B	0.18463	0.18463	0.18463	-0.609631	-0.609631	-0.609631	0.425001	0.425001	0.425001
EEC15723.1	B	0.18463	0.18463	0.18463	-0.609631	-0.609631	-0.609631	0.425001	0.425001	0.425001
EEC01810.1	B	1.86675	1.86675	1.86675	-1.74885	-1.74885	-1.74885	-0.117896	-0.117896	-0.117896
EEC03470.1	B	0.418844	0.418844	0.418844	-0.703912	-0.703912	-0.703912	0.285068	0.285068	0.285068
EEC03471.1	B	0.511917	0.511917	0.511917	-0.677781	-0.677781	-0.677781	0.165865	0.165865	0.165865
EEC03688.1	B	0.364658	0.364658	0.364658	-0.602717	-0.602717	-0.602717	0.238059	0.238059	0.238059
EEC14470.1	B	0.204217	0.204217	0.204217	-0.484478	-0.484478	-0.484478	0.28026	0.28026	0.28026
EEC19593.1	B	0.429511	0.429511	0.429511	-0.943855	-0.943855	-0.943855	0.514344	0.514344	0.514344
AAQ18696.1	C	0.648173	0.648173	0.648173	0.207244	0.207244	0.207244	-0.855417	-0.855417	-0.855417
AAR29959.1	C	0.648173	0.648173	0.648173	0.207244	0.207244	0.207244	-0.855417	-0.855417	-0.855417
AAY66605.1	C	0.68348	0.68348	0.68348	0.187444	0.187444	0.187444	-0.870924	-0.870924	-0.870924
EEC03925.1	C	0.514822	0.514822	0.514822	0.273919	0.273919	0.273919	-0.788742	-0.788742	-0.788742
EEC09465.1	C	0.648173	0.648173	0.648173	0.207244	0.207244	0.207244	-0.855417	-0.855417	-0.855417
EEC03517.1	C	0.826144	0.826144	0.826144	-0.230197	-0.230197	-0.230197	-0.595946	-0.595946	-0.595946
EEC07262.1	C	0.748269	0.748269	0.748269	0.836325	0.836325	0.836325	-1.58459	-1.58459	-1.58459
EEC08136.1	C	0.646067	0.646067	0.646067	0.092514	0.092514	0.092514	-0.738581	-0.738581	-0.738581
EEC11563.1	C	0.933067	0.933067	0.933067	0.27994	0.27994	0.27994	-1.21301	-1.21301	-1.21301
EEC14639.1	C	0.754787	0.754787	0.754787	-0.0132884	-0.0132884	-0.0132884	-0.741499	-0.741499	-0.741499
EEC14464.1	C	0.371394	0.371394	0.371394	0.560777	0.560777	0.560777	-0.932171	-0.932171	-0.932171
EEC13579.1	C	3.26192	3.26192	3.26192	-0.984066	-0.984066	-0.984066	-2.27785	-2.27785	-2.27785
AAL30373.1	D	0.196832	0.196832	0.196832	-0.0871295	-0.0871295	-0.0871295	-0.109702	-0.109702	-0.109702
AAY66603.1	D	-0.16959	-0.16959	-0.16959	0.0988095	0.0988095	0.0988095	0.0707805	0.0707805	0.0707805
AAY66716.1	D	0.413522	0.413522	0.413522	-0.0528716	-0.0528716	-0.0528716	-0.36065	-0.36065	-0.36065
AAY66786.1	D	-0.16959	-0.16959	-0.16959	0.0988095	0.0988095	0.0988095	0.0707805	0.0707805	0.0707805
ADJ68002.1	D	0.343347	0.343347	0.343347	-0.0420959	-0.0420959	-0.0420959	-0.301251	-0.301251	-0.301251
EEC04675.1	D	-0.22594	-0.22594	-0.22594	0.261932	0.261932	0.261932	-0.0359918	-0.0359918	-0.0359918
EEC05915.1	D	0.124233	0.124233	0.124233	-0.0436348	-0.0436348	-0.0436348	-0.0805985	-0.0805985	-0.0805985
EEC05916.1	D	0.704655	0.704655	0.704655	-0.338313	-0.338313	-0.338313	-0.366342	-0.366342	-0.366342
EEC05710.1	D	0.446595	0.446595	0.446595	0.0933466	0.0933466	0.0933466	-0.539941	-0.539941	-0.539941
EEC06365.1	D	-0.16959	-0.16959	-0.16959	0.0988095	0.0988095	0.0988095	0.0707805	0.0707805	0.0707805
EEC06154.1	D	-0.125724	-0.125724	-0.125724	-0.00614253	-0.00614253	-0.00614253	0.131866	0.131866	0.131866
EEC06076.1	D	0.588538	0.588538	0.588538	-0.280255	-0.280255	-0.280255	-0.308284	-0.308284	-0.308284
EEC13429.1	D	0.524761	0.524761	0.524761	-0.248366	-0.248366	-0.248366	-0.276395	-0.276395	-0.276395
EEC12401.1	D	-0.239968	-0.239968	-0.239968	0.133998	0.133998	0.133998	0.105969	0.105969	0.105969
EEC12427.1	D	0.106867	0.106867	0.106867	-0.177094	-0.177094	-0.177094	0.0702275	0.0702275	0.0702275
EEC12621.1	D	-0.216607	-0.216607	-0.216607	0.11959	0.11959	0.11959	0.0970171	0.0970171	0.0970171
EEC14604.1	D	-0.0582194	-0.0582194	-0.0582194	0.0403961	0.0403961	0.0403961	0.0178233	0.0178233	0.0178233
EEC18473.1	D	0.0824448	0.0824448	0.0824448	0.223302	0.223302	0.223302	-0.305747	-0.305747	-0.305747
EEC20577.1	D	0.343931	0.343931	0.343931	-0.157951	-0.157951	-0.157951	-0.18598	-0.18598	-0.18598
EEC20578.1	D	0.124233	0.124233	0.124233	-0.0436348	-0.0436348	-0.0436348	-0.0805985	-0.0805985	-0.0805985
EEC20239.1	D	-0.16959	-0.16959	-0.16959	0.0988095	0.0988095	0.0988095	0.0707805	0.0707805	0.0707805
EEC02131.1	D	-0.00623574	-0.00623574	-0.00623574	-0.096504	-0.096504	-0.096504	0.10274	0.10274	0.10274
EEC01924.1	D	0.379411	0.379411	0.379411	-0.0601279	-0.0601279	-0.0601279	-0.319283	-0.319283	-0.319283
EEC01927.1	D	-0.200829	-0.200829	-0.200829	0.234431	0.234431	0.234431	-0.0336019	-0.0336019	-0.0336019
EEC04043.1	D	-0.16959	-0.16959	-0.16959	0.0988095	0.0988095	0.0988095	0.0707805	0.0707805	0.0707805
EEC03514.1	D	0.394022	0.394022	0.394022	0.0157708	0.0157708	0.0157708	-0.409793	-0.409793	-0.409793
EEC02794.1	D	0.101543	0.101543	0.101543	0.265873	0.265873	0.265873	-0.367415	-0.367415	-0.367415
EEC06563.1	D	0.302255	0.302255	0.302255	0.380203	0.380203	0.380203	-0.682458	-0.682458	-0.682458
EEC07171.1	D	0.704655	0.704655	0.704655	-0.338313	-0.338313	-0.338313	-0.366342	-0.366342	-0.366342
EEC20127.1	D	0.367072	0.367072	0.367072	-0.0993221	-0.0993221	-0.0993221	-0.267749	-0.267749	-0.267749
EEC01384.1	D	-0.0796251	-0.0796251	-0.0796251	0.188774	0.188774	0.188774	-0.109149	-0.109149	-0.109149
EEC03934.1	D	-0.160896	-0.160896	-0.160896	0.28709	0.28709	0.28709	-0.126193	-0.126193	-0.126193
EEC08503.1	D	0.10093	0.10093	0.10093	-0.0297858	-0.0297858	-0.0297858	-0.0711442	-0.0711442	-0.0711442
EEC11984.1	D	0.259018	0.259018	0.259018	0.151513	0.151513	0.151513	-0.410531	-0.410531	-0.410531
EEC13528.1	D	0.420389	0.420389	0.420389	-0.19618	-0.19618	-0.19618	-0.224209	-0.224209	-0.224209
AAM93664.1	E	-0.35422	-0.35422	-0.35422	0.708441	0.708441	0.708441	-0.35422	-0.35422	-0.35422
AAY66525.1	E	-0.697667	-0.697667	-0.697667	1.39533	1.39533	1.39533	-0.697667	-0.697667	-0.697667
AAY66550.1	E	0.10491	0.10491	0.10491	0.478876	0.478876	0.478876	-0.583785	-0.583785	-0.583785
AAY66685.1	E	-0.0534782	-0.0534782	-0.0534782	0.55807	0.55807	0.55807	-0.504592	-0.504592	-0.504592
AAY66704.1	E	-0.697667	-0.697667	-0.697667	1.39533	1.39533	1.39533	-0.697667	-0.697667	-0.697667
AAY66819.1	E	-0.838508	-0.838508	-0.838508	1.67702	1.67702	1.67702	-0.838508	-0.838508	-0.838508
EEC00903.1	E	0.10491	0.10491	0.10491	0.478876	0.478876	0.478876	-0.583785	-0.583785	-0.583785
EEC01472.1	E	-0.431262	-0.431262	-0.431262	0.862525	0.862525	0.862525	-0.431262	-0.431262	-0.431262
EEC05763.1	E	-0.555973	-0.555973	-0.555973	1.11195	1.11195	1.11195	-0.555973	-0.555973	-0.555973
EEC06619.1	E	-0.262437	-0.262437	-0.262437	0.524874	0.524874	0.524874	-0.262437	-0.262437	-0.262437
EEC09599.1	E	-0.262437	-0.262437	-0.262437	0.524874	0.524874	0.524874	-0.262437	-0.262437	-0.262437
EEC11084.1	E	-0.35422	-0.35422	-0.35422	0.708441	0.708441	0.708441	-0.35422	-0.35422	-0.35422
EEC09495.1	E	-0.255231	-0.255231	-0.255231	0.961576	0.961576	0.961576	-0.706345	-0.706345	-0.706345
EEC10745.1	E	-0.35422	-0.35422	-0.35422	0.708441	0.708441	0.708441	-0.35422	-0.35422	-0.35422
EEC12044.1	E	-0.35422	-0.35422	-0.35422	0.708441	0.708441	0.708441	-0.35422	-0.35422	-0.35422
EEC11497.1	E	-0.35422	-0.35422	-0.35422	0.708441	0.708441	0.708441	-0.35422	-0.35422	-0.35422
EEC12627.1	E	-0.607983	-0.607983	-0.607983	1.21597	1.21597	1.21597	-0.607983	-0.607983	-0.607983
EEC14187.1	E	-0.35422	-0.35422	-0.35422	0.708441	0.708441	0.708441	-0.35422	-0.35422	-0.35422
EEC17564.1	E	0.10491	0.10491	0.10491	0.478876	0.478876	0.478876	-0.583785	-0.583785	-0.583785
EEC17151.1	E	-0.0534782	-0.0534782	-0.0534782	0.55807	0.55807	0.55807	-0.504592	-0.504592	-0.504592
EEC20594.1	E	-0.35422	-0.35422	-0.35422	0.708441	0.708441	0.708441	-0.35422	-0.35422	-0.35422
EEC01412.1	E	-0.262437	-0.262437	-0.262437	0.524874	0.524874	0.524874	-0.262437	-0.262437	-0.262437
EEC01928.1	E	-0.362509	-0.362509	-0.362509	0.441013	0.441013	0.441013	-0.0785038	-0.0785038	-0.0785038
EEC02148.1	E	-0.35422	-0.35422	-0.35422	0.708441	0.708441	0.708441	-0.35422	-0.35422	-0.35422
EEC04370.1	E	-0.35422	-0.35422	-0.35422	0.708441	0.708441	0.708441	-0.35422	-0.35422	-0.35422
EEC11164.1	E	-0.262437	-0.262437	-0.262437	0.524874	0.524874	0.524874	-0.262437	-0.262437	-0.262437
EEC10234.1	E	-0.262437	-0.262437	-0.262437	0.524874	0.524874	0.524874	-0.262437	-0.262437	-0.262437
EEC10156.1	E	-0.262437	-0.262437	-0.262437	0.524874	0.524874	0.524874	-0.262437	-0.262437	-0.262437
EEC11064.1	E	-0.0534782	-0.0534782	-0.0534782	0.55807	0.55807	0.55807	-0.504592	-0.504592	-0.504592
EEC16392.1	E	-0.35422	-0.35422	-0.35422	0.708441	0.708441	0.708441	-0.35422	-0.35422	-0.35422
EEC19418.1	E	-0.262437	-0.262437	-0.262437	0.524874	0.524874	0.524874	-0.262437	-0.262437	-0.262437
AAY66553.1	F	-0.607314	-0.607314	-0.607314	0.179996	0.179996	0.179996	0.427318	0.427318	0.427318
AAY66987.1	F	-1.37845	-1.37845	-1.37845	0.832332	0.832332	0.832332	0.54612	0.54612	0.54612
EEC02397.1	F	-1.37845	-1.37845	-1.37845	0.832332	0.832332	0.832332	0.54612	0.54612	0.54612
EEC00212.1	F	-0.428878	-0.428878	-0.428878	0.0861128	0.0861128	0.0861128	0.342765	0.342765	0.342765
EEC00744.1	F	-0.683072	-0.683072	-0.683072	0.104239	0.104239	0.104239	0.578833	0.578833	0.578833
EEC04674.1	F	-0.370251	-0.370251	-0.370251	0.0550676	0.0550676	0.0550676	0.315183	0.315183	0.315183
EEC09166.1	F	-0.531426	-0.531426	-0.531426	0.352792	0.352792	0.352792	0.178635	0.178635	0.178635
EEC14178.1	F	-0.428878	-0.428878	-0.428878	0.0861128	0.0861128	0.0861128	0.342765	0.342765	0.342765
EEC17437.1	F	-0.517349	-0.517349	-0.517349	0.269961	0.269961	0.269961	0.247388	0.247388	0.247388
EEC02399.1	F	-1.24132	-1.24132	-1.24132	0.851681	0.851681	0.851681	0.389638	0.389638	0.389638
EEC09556.1	F	-0.315905	-0.315905	-0.315905	0.171967	0.171967	0.171967	0.143938	0.143938	0.143938
EEC09558.1	F	-0.297675	-0.297675	-0.297675	0.171918	0.171918	0.171918	0.125757	0.125757	0.125757
EEC14149.1	F	-0.398356	-0.398356	-0.398356	0.213192	0.213192	0.213192	0.185163	0.185163	0.185163
EEC17055.1	F	-0.609133	-0.609133	-0.609133	0.453528	0.453528	0.453528	0.155605	0.155605	0.155605
EEC03436.1	F	-0.699098	-0.699098	-0.699098	0.363563	0.363563	0.363563	0.335534	0.335534	0.335534

## Sheet: ST1C. Functional Annotation 
Seq name	First residue	Seq size	Description	FUNCTIONAL ANNOTATION	Species	SigP Result	Cleavage Position	MW	pI	Mature MW	pI	No. potential glyc sites	TMHMM result	Lenght	Predicted helices	% membrane	% outside	% inside	Possible GPI?	Length of peptide after last membrane helix	ProP furin cleavage predictions	Percent Ser+Thr	Percent Gly	Percent Pro	Percent GGY	Percent Gly+Pro	Sum of residues	Increased AA	Cys number	Predicted Tyr-SO4 - Prosite rules	Link to fasta with y	R(K)GD flanked by Cys	Number of possible HO-Pro [LPAE]-P-G	Number of possible OH-lysines X-Lys-Gly not Lys-Gly-Pro	Number of PG's	WC coxy motif	WP coxy motif	CPC coxy motif	P-I-I-X-G-X(7-15)-C	Best match to AAM-CEMENT-2018 protein database	E value	Match	Score	Extent of match	Length of best match	% identity	% similarity	% Coverage	Mismatches
EEC07171.1	M	334	glyceraldehyde 3-phosphate dehydrogenase, putative	Antioxidant/detoxification	Ixodes scapularis	CYT		36.028	7.68			0	ExpAA=0.01 First60=0.01 PredHel=0 Topology=o	334	0							12.1	8.8	3.5	.	12.5749	0.3		4	1	Fasta with y			2	2					Extracted CDS	0.0	Aam-179911	635	332	333	91	96	100	29
EEC05916.1	M	340	malate dehydrogenase, putative	Antioxidant/detoxification	Ixodes scapularis	CYT		35.896	9.2			3	ExpAA=0.15 First60=0.05 PredHel=0 Topology=o	340	0							13.6	7.8	6.4	.	14.4118	0.28		5					4	4					Extracted CDS	0.0	Aam-177534	637	340	340	90	95	100	31
AAY66603.1	M	233	thioredoxin-dependent peroxide reductase	Antioxidant/detoxification	Ixodes scapularis	BL	16-17	25.708	9.1	24.014	8.4	6	ExpAA=3.77 First60=0.00 PredHel=0 Topology=o	233	0							10.5	6.7	6.7	.	13.7339	0.23		3					3	3					Extracted CDS	1E-105	Aam-178079	295	193	196	72	82	98	54
EEC20239.1	M	233	thioredoxin-dependent peroxide reductase	Antioxidant/detoxification	Ixodes scapularis	BL	16-17	25.817	9.08	24.13	8.39	2	ExpAA=3.79 First60=0.00 PredHel=0 Topology=o	233	0							9.7	6.7	6.7	.	13.7339	0.24		3					3	3					Extracted CDS	1E-106	Aam-178079	300	193	196	72	83	98	53
AAY66786.1	M	233	mitochondrial truncated thioredoxin-dependent peroxide reductase precursor, partial	Antioxidant/detoxification	Ixodes scapularis	SIG	18-19	25.762	8.91	23.929	8.48	2	ExpAA=2.76 First60=0.00 PredHel=0 Topology=o	233	0							8.8	6.7	7.6	.	14.5923	0.23		3					3	3					Extracted CDS	1E-104	Aam-178079	293	193	196	70	82	98	56
EEC00744.1	M	65	glutathione peroxidase, putative	Antioxidant/detoxification	Ixodes scapularis	CYT		7.436	9.57			2	ExpAA=0.00 First60=0.00 PredHel=0 Topology=o	65	0							11.9	10.4	9	.	20	0.49		3						3					Extracted CDS	0.50	Aam-10823	21.2	16	559	43	56	3	9
EEC10234.1	M	132	NADH:CoQ oxidoreductase subunit B18, putative	Antioxidant/detoxification	Ixodes scapularis	CYT		15.944	8.91			0	ExpAA=0.02 First60=0.02 PredHel=0 Topology=o	132	0						1 | 44 PNGRKRR|EM 0.576 *ProP* |	7.4	3	5.2	.	8.33333	0.43		4	1	Fasta with y									Extracted CDS	5.9	Aam-3221	19.6	23	636	39	56	4	14
EEC02823.1	M	377	monooxygenase, putative	Antioxidant/detoxification	Ixodes scapularis	CYT		42.877	8.74			0	ExpAA=3.82 First60=3.79 PredHel=0 Topology=o	377	0							13.8	3.6	3.1	.	6.89655	0.35		5	1	Fasta with y			1	1					Extracted CDS	1.3	Aam-167007	23.5	144	231	22	36	62	112
EEC00993.1	M	163	cuticular protein, putative	Cuticular protein	Ixodes scapularis	SIG	15-16	17.272	5.04	15.779	4.83	1	ExpAA=0.03 First60=0.01 PredHel=0 Topology=o	163	0						1 | 21 ASPRSKR|AA 0.688 *ProP* |	12	6.6	6	.	12.8834	0.34		6						2					Extracted CDS	0.008	Aam-178084	28.9	31	376	45	61	8	17
EEC07075.1	M	196	cuticular protein, putative	Cuticular protein	Ixodes scapularis	ANC		21.723	9.35	19.3	9.65	5	ExpAA=20.55 First60=4.15 PredHel=0 Topology=o	196	0							16.5	7	4	.	11.2245	0.26		2	1	Fasta with y				1					Extracted CDS	0.44	Aam-175962	23.5	23	132	43	65	17	13
EEC04674.1	M	161	cuticular protein, putative	Cuticular protein	Ixodes scapularis	SIG	17-18	17.531	8.49	15.617	8.23	10	ExpAA=0.31 First60=0.31 PredHel=0 Topology=o	161	0							18.8	7.3	7.3	.	14.9068	0.5		3						1					Extracted CDS	0.74	Aam-20	22.7	21	652	42	57	3	12
EEC12627.1	M	523	conserved hypothetical protein	Cuticular protein	Ixodes scapularis	ANC		57.768	9.46	45.087	9.02	13	ExpAA=34.12 First60=0.00 PredHel=0 Topology=o	523	0							13.3	6.8	12.6	.	19.6941	0.4		10				1	2	4					Extracted CDS	0.78	Aam-177919	25	34	561	41	55	6	20
EEC14149.1	M	374	cuticle protein, putative	Cuticular protein	Ixodes scapularis	CYT		39.068	9.51			4	ExpAA=0.62 First60=0.00 PredHel=0 Topology=o	374	0							10.5	10.5	10.2	.	21.123	0.38		3	1	Fasta with y		2	1	2					Extracted CDS	8.7	Aam-179349	20.4	32	119	40	53	27	19
EEC09165.1	M	114	cuticular protein, putative	Cuticular protein	Ixodes scapularis	CYT		12.153	4.71			6	ExpAA=0.00 First60=0.00 PredHel=0 Topology=o	114	0							16.2	12	6	.	18.4211	0.39		0						1					Extracted CDS	1.1	Aam-177863	21.6	35	273	37	48	13	22
EEC04043.1	M	159	cuticle protein, putative	Cuticular protein	Ixodes scapularis	CYT		16.825	4.33			12	ExpAA=0.00 First60=0.00 PredHel=0 Topology=o	159	0							16	9.2	8.6	.	18.239	0.48		0	3	Fasta with y			1	2					Extracted CDS	10	Aam-18230	19.2	25	199	36	56	13	16
EEC04044.1	M	194	structural constituent of cuticle, putative	Cuticular protein	Ixodes scapularis	SIG	16-17	20.378	5.25	18.77	5.09	1	ExpAA=0.00 First60=0.00 PredHel=0 Topology=o	194	0							13.6	12.6	5.6	.	18.5567	0.35		0				1	1	3					Extracted CDS	0.19	Aam-175892	25	62	332	35	48	19	40
EEC01928.1	M	162	cuticle protein, putative	Cuticular protein	Ixodes scapularis	CYT		17.07	7.98			2	ExpAA=13.03 First60=12.73 PredHel=0 Topology=o	162	0							9.6	12	5.4	.	17.9012	0.62	Y(3.11)	0	2	Fasta with y				1					Extracted CDS	0.003	Aam-176270	29.6	52	201	34	51	26	34
EEC07402.1	M	135	cuticular protein, putative	Cuticular protein	Ixodes scapularis	CYT		15.108	4.7			0	ExpAA=0.02 First60=0.02 PredHel=0 Topology=o	135	0							10.1	5.8	5.8	.	11.8519	0.35		6											Extracted CDS	2.2	Aam-177863	20.8	23	273	34	56	8	15
EEC04675.1	Y	166	cuticular protein, putative, partial	Cuticular protein	Ixodes scapularis	CYT		15.602	6.31			9	ExpAA=9.23 First60=0.00 PredHel=0 Topology=o	166	0							12.4	37.6	2.9	10.6	41.5663	0.72	G(5.25)	0						1					Extracted CDS	0.56	Aam-10038	23.1	99	249	34	45	40	65
EEC08503.1	A	117	cuticular protein, putative, partial	Cuticular protein	Ixodes scapularis	CYT		12.64	4.92			0	ExpAA=0.00 First60=0.00 PredHel=0 Topology=o	117	0							13.3	10	6.7	.	17.094	0.38		0				1		1					Extracted CDS	5E-04	Aam-176270	31.2	55	201	32	43	27	37
EEC17151.1	M	325	vesicle coat complex COPII, subunit SFB3, putative	Cuticular protein	Ixodes scapularis	SIG	42-43	35.761	6.35	31.324	6.14	7	ExpAA=22.58 First60=22.58 PredHel=1 Topology=o20-42i	325	1	6.8	6.2	87.1		283		10.3	7.9	11.5	0.9	19.6923	0.37		19	1	Fasta with y				3					Extracted CDS	3E-05	Aam-176289	36.2	64	133	32	45	48	43
EEC01924.1	M	149	cuticle protein, putative	Cuticular protein	Ixodes scapularis	CYT		15.664	7.1			4	ExpAA=1.30 First60=0.00 PredHel=0 Topology=o	149	0							9.8	11.1	5.9	3.9	17.4497	0.52		0						1					Extracted CDS	8.2	Aam-10233	18.9	47	102	31	42	46	32
EEC04237.1	M	246	cuticular protein, putative	Cuticular protein	Ixodes scapularis	CYT		26.652	8.97			0	ExpAA=17.33 First60=0.88 PredHel=0 Topology=o	246	0						1 | 106 GRPRSKR|EA 0.767 *ProP* |	12	7.2	6.8	.	14.2276	0.21		9						2					Extracted CDS	0.33	Aam-192352	24.6	35	376	31	57	9	24
EEC11084.1	M	712	hypothetical protein IscW_ISCW007105	Cuticular protein	Ixodes scapularis	SIG	17-18	77.703	8.56	76.122	8.56	1	ExpAA=109.88 First60=17.01 PredHel=5 Topology=i7-24o109-131i295-317o363-385i559-581o	712	5	14.7	36.8	48.5				12.7	11.7	5.2	1.2	17.2753	0.25		7	1	Fasta with y			3	4					Extracted CDS	0.56	Aam-176270	25.4	56	201	30	51	28	39
EEC01927.1	M	170	cuticle protein, putative	Cuticular protein	Ixodes scapularis	SIG	16-17	17.624	6.02	15.975	6.05	0	ExpAA=25.13 First60=25.07 PredHel=1 Topology=i7-29o	170	1	12.9	82.9	4.1		141		9.8	14.4	7.5	.	22.3529	0.5		0				1	1	3					Extracted CDS	1.1	Aam-176270	22.3	46	201	28	47	23	33
EEC03471.1	M	112	cuticular protein, putative	Cuticular protein	Ixodes scapularis	CYT		11.891	4.87			9	ExpAA=0.00 First60=0.00 PredHel=0 Topology=o	112	0							16.5	10.4	7.8	.	18.75	0.39		0				1		1					Extracted CDS	0.32	Aam-176270	22.7	52	201	28	40	26	37
EEC09495.1	M	101	secreted protein, putative	Cuticular protein	Ixodes scapularis	CYT		10.989	9.16			3	ExpAA=0.01 First60=0.01 PredHel=0 Topology=i	101	0							5.8	17.3	5.8	2.9	23.7624	0.59	Y(4.)	0						1					Extracted CDS	1.2	Aam-176270	20.8	49	201	28	48	24	35
EEC09166.1	M	122	cuticular protein, putative	Cuticular protein	Ixodes scapularis	SIG	16-17	13.117	5.25	11.463	5.02	2	ExpAA=0.04 First60=0.04 PredHel=0 Topology=o	122	0							13.6	10.4	5.6	.	16.3934	0.26		2											Extracted CDS	0.99	Aam-201923	21.6	47	175	27	48	27	34
EEC11064.1	M	94	cuticular protein, putative	Cuticular protein	Ixodes scapularis	CYT		9.485	9.45			6	ExpAA=13.62 First60=0.71 PredHel=0 Topology=o	94	0							10.3	23.7	7.2	9.3	31.9149	0.59	G(3.33)	0						2					Extracted CDS	1.2	Aam-881	20.8	61	440	27	39	14	44
EEC03470.1	M	123	cuticular protein, putative	Cuticular protein	Ixodes scapularis	SIG	16-17	12.942	4.83	11.295	4.68	6	ExpAA=0.02 First60=0.02 PredHel=0 Topology=o	123	0							15.9	11.1	6.3	.	17.8862	0.34		2						1					Extracted CDS	3.5	Aam-532	20	38	555	26	47	7	28
EEC03934.1	Q	335	actin, putative, partial	Cytoskeletal	Ixodes scapularis	CYT		37.603	5.37			1	ExpAA=1.97 First60=0.00 PredHel=0 Topology=o	335	0							14.1	6.7	4.7	.	11.6418	0.21		5	3	Fasta with y				1					Extracted CDS	0.0	Aam-178084	700	335	376	100	100	89	0
AAL30373.1	E	136	actin, partial	Cytoskeletal	Ixodes scapularis	CYT		14.994	4.63			0	ExpAA=2.55 First60=2.54 PredHel=0 Topology=o	136	0							17.3	6.5	2.9	.	9.55882	0.33		1	1	Fasta with y									Extracted CDS	5E-96	Aam-178084	275	136	376	99	99	36	1
EEC03514.1	M	446	beta tubulin	Cytoskeletal	Ixodes scapularis	CYT		49.957	4.79			0	ExpAA=0.01 First60=0.00 PredHel=0 Topology=o	446	0							12.6	7.7	4.4	.	12.3318	0.17		8	2	Fasta with y			1	3					Extracted CDS	0.0	Aam-179802	936	446	446	99	99	100	1
EEC05915.1	M	451	alpha tubulin	Cytoskeletal	Ixodes scapularis	CYT		50.029	4.96			1	ExpAA=1.90 First60=0.00 PredHel=0 Topology=o	451	0							11.1	8.1	4.4	.	12.6386	0.17		12	1	Fasta with y				1					Extracted CDS	0.0	Aam-178138	924	445	477	98	99	93	5
EEC20578.1	M	451	alpha tubulin	Cytoskeletal	Ixodes scapularis	CYT		50.047	4.96			1	ExpAA=1.89 First60=0.00 PredHel=0 Topology=o	451	0							11.3	7.8	4.4	.	12.4169	0.16		12	1	Fasta with y				1					Extracted CDS	0.0	Aam-178138	923	445	477	98	99	93	6
ADJ68002.1	M	451	alpha tubulin	Cytoskeletal	Ixodes scapularis	CYT		49.937	4.92			1	ExpAA=1.90 First60=0.00 PredHel=0 Topology=o	451	0							11.1	8.1	4.4	.	12.6386	0.17		12	1	Fasta with y				1					Extracted CDS	0.0	Aam-178138	923	445	477	98	99	93	5
EEC20577.1	M	394	alpha tubulin, putative	Cytoskeletal	Ixodes scapularis	CYT		43.541	5.87			11	ExpAA=0.01 First60=0.00 PredHel=0 Topology=o	394	0						1 | 322 WARRVCR|SA 0.701 *ProP* |	16.5	5.2	6.5	.	11.9289	0.27	W(3.19)	15	1	Fasta with y		1		3					Extracted CDS	0.0	Aam-178138	613	294	477	98	99	62	4
EEC11984.1	L	239	beta tubulin, putative, partial	Cytoskeletal	Ixodes scapularis	CYT		26.32	4.66			0	ExpAA=0.02 First60=0.00 PredHel=0 Topology=o	239	0							15.6	9	4.5	.	13.8075	0.27		7					1	1					Extracted CDS	1E-167	Aam-178493	462	224	446	98	99	50	4
EEC03517.1	M	446	beta tubulin	Cytoskeletal	Ixodes scapularis	CYT		49.956	4.79			1	ExpAA=0.01 First60=0.00 PredHel=0 Topology=o	446	0							12.8	7.7	4.4	.	12.3318	0.17		8	2	Fasta with y			1	3					Extracted CDS	0.0	Aam-178493	865	431	446	97	99	97	10
EEC06076.1	M	300	beta-tubulin, putative	Cytoskeletal	Ixodes scapularis	CYT		34.24	4.79			0	ExpAA=0.01 First60=0.00 PredHel=0 Topology=o	300	0							13.4	4.2	4.9	.	9.33333	0.23		5	1	Fasta with y				2					Extracted CDS	0.0	Aam-178493	593	296	446	97	99	66	8
EEC05710.1	M	499	alpha tubulin, putative	Cytoskeletal	Ixodes scapularis	CYT		55.026	5.5			2	ExpAA=1.29 First60=0.00 PredHel=0 Topology=o	499	0							11.8	7.7	4.5	.	12.4248	0.15		14	1	Fasta with y				1					Extracted CDS	0.0	Aam-1369	904	453	458	96	98	99	14
EEC08136.1	M	271	alpha tubulin, putative	Cytoskeletal	Ixodes scapularis	CYT		30.787	8.94			0	ExpAA=0.01 First60=0.00 PredHel=0 Topology=o	271	0							10.5	8	4.7	.	12.9151	0.24		3					1	2					Extracted CDS	1E-105	Aam-179802	306	149	446	95	97	33	6
EEC02794.1	M	634	alpha tubulin, putative	Cytoskeletal	Ixodes scapularis	CYT		70.635	5.22			3	ExpAA=1.27 First60=0.00 PredHel=0 Topology=o	634	0							12.7	7.1	5	.	12.3028	0.13		22	2	Fasta with y				1					Extracted CDS	0.0	Aam-1369	831	445	458	92	95	97	35
EEC14639.1	H	456	beta-tubulin, putative, partial	Cytoskeletal	Ixodes scapularis	CYT		51.161	4.83			0	ExpAA=0.00 First60=0.00 PredHel=0 Topology=o	456	0							12.5	7.8	4.3	.	12.2807	0.18		8	1	Fasta with y			2	4					Extracted CDS	0.0	Aam-178493	836	446	446	92	97	100	33
EEC12427.1	M	203	alpha-tubulin, putative	Cytoskeletal	Ixodes scapularis	CYT		22.713	4.77			0	ExpAA=0.04 First60=0.04 PredHel=0 Topology=o	203	0							10.1	5.3	5.3	.	10.8374	0.21		7	1	Fasta with y				1					Extracted CDS	1E-123	Aam-178138	350	208	477	81	86	44	39
EEC01810.1	M	857	paramyosin, putative	Cytoskeletal	Ixodes scapularis	CYT		100.4	5.49			0	ExpAA=0.00 First60=0.00 PredHel=0 Topology=o	857	0						1 | 615 SALRSKR|VA 0.728 *ProP* |	10.4	1.6	0.1	.	1.75029	0.45		5	4	Fasta with y			1	2					Extracted CDS	0.87	Aam-835	25.8	61	1670	31	47	4	42
EEC09701.1	A	306	tropomyosin invertebrate, putative, partial	Cytoskeletal	Ixodes scapularis	CYT		34.566	5.52			0	ExpAA=55.58 First60=0.00 PredHel=2 Topology=i210-227o278-300i	306	2	12.7	16.7	70.6			2 | 147 SXRRAGR|SE 0.527 *ProP* | 154 SESRVCR|EV 0.695 *ProP* |	12.2	6.4	3.2	.	9.80392	0.34		4						1					Extracted CDS	0.42	Aam-20	25	85	652	27	47	13	62
EEC04370.1	M	720	muscle myosin heavy chain, putative	Cytoskeletal	Ixodes scapularis	CYT		82.216	5.94			4	ExpAA=0.00 First60=0.00 PredHel=0 Topology=o	720	0							13.5	3.7	2.2	.	5.97222	0.41		8						1					Extracted CDS	1.9	Aam-1508	24.3	225	1546	20	41	15	178
EEC12621.1	L	192	RAS protein, putative, partial	Enzyme	Ixodes scapularis	CYT		20.879	8.74			0	ExpAA=1.22 First60=1.00 PredHel=0 Topology=o	192	0							13.8	7.1	2.6	.	9.89583	0.33		3											Extracted CDS	7E-73	Aam-196385	212	185	185	65	73	100	63
EEC01195.1	M	1830	hypothetical protein IscW_ISCW000834	Enzyme	Ixodes scapularis	CYT		201.234	4.97			9	ExpAA=0.01 First60=0.00 PredHel=0 Topology=o	1830	0						4 | 18 GESPKRR|GF 0.580 *ProP* | 219 XSARRLR|SA 0.619 *ProP* | 337 PRARKKK|QQ 0.555 *ProP* | 1759 VRLRRRR|PL 0.575 *ProP* |	15.1	4.7	6.2	.	11.0383	0.32		17	2	Fasta with y		2	4	4					Extracted CDS	12	Aam-175962	22.3	13	132	53	61	10	6
EEC17437.1	F	326	inosine-uridine preferring nucleoside hydrolase, putative, partial	Enzyme	Ixodes scapularis	CYT		36.038	5.51			0	ExpAA=0.41 First60=0.00 PredHel=0 Topology=o	326	0							9	7.2	6.3	.	13.8037	0.27		10						1					Extracted CDS	0.44	Aam-177048	25	28	806	42	57	3	16
EEC04477.1	C	75	hypothetical protein IscW_ISCW002924, partial	Enzyme	Ixodes scapularis	CYT		8.127	5.22			1	ExpAA=0.14 First60=0.06 PredHel=0 Topology=o	75	0							11.5	10.3	5.1	.	16	0.47		1											Extracted CDS	3.4	Aam-498	19.2	24	651	41	54	4	14
EEC13429.1	M	247	triosephosphate isomerase, putative	Enzyme	Ixodes scapularis	CYT		26.98	7.56			0	ExpAA=0.00 First60=0.00 PredHel=0 Topology=o	247	0							9.1	7.9	4	.	12.1457	0.28		7					1	1					Extracted CDS	0.052	Aam-3330	27.3	47	418	36	44	11	30
EEC02148.1	M	394	inositol polyphosphate-1-phosphatase, putative	Enzyme	Ixodes scapularis	CYT		42.548	5.36			2	ExpAA=0.02 First60=0.00 PredHel=0 Topology=o	394	0							10	8	4.7	.	12.9442	0.24		10					4	4					Extracted CDS	1.9	Aam-12609	21.9	55	83	34	47	66	36
EEC11543.1	M	461	alpha2-glucosyltransferase, putative	Enzyme	Ixodes scapularis	SIG	29-30	52.789	9.05	49.612	8.99	0	ExpAA=228.80 First60=23.88 PredHel=10 Topology=i5-27o57-79i122-144o164-186i241-263o278-300i313-335o355-372i384-406o421-443i	461	10	46.6	21.7	31.7				10.2	3.8	4.1	.	8.02603	0.43		14				1	1	1					Extracted CDS	7.6	Aam-4865	21.6	28	377	32	50	7	19
EEC05986.1	M	620	hypothetical protein IscW_ISCW004109	Enzyme	Ixodes scapularis	CYT		70.292	9.61			1	ExpAA=0.01 First60=0.00 PredHel=0 Topology=o	620	0							10.6	5.4	8.9	.	14.5161	0.38	Q(3.13)	5				1	2	3					Extracted CDS	0.63	Aam-45507	25.4	56	688	32	44	8	38
EEC10745.1	M	1443	telomerase-binding protein EST1A, putative	Enzyme	Ixodes scapularis	CYT		160.769	8.4			3	ExpAA=0.05 First60=0.00 PredHel=0 Topology=o	1443	0						4 | 52 RGSRCKR|PD 0.535 *ProP* | 122 GPGKPRR|FV 0.658 *ProP* | 298 REDRPRR|QS 0.647 *ProP* | 896 TSHRSSR|SS 0.617 *ProP* |	13.2	6.3	7.8	.	14.2758	0.2		28	1	Fasta with y		1	7	7					Extracted CDS	5.5	Aam-45507	23.9	41	688	31	48	6	28
EEC06619.1	M	666	lysine-specific histone demethylase, putative	Enzyme	Ixodes scapularis	CYT		74.258	8.03			2	ExpAA=2.29 First60=0.00 PredHel=0 Topology=o	666	0							9.2	6.9	5.9	0.4	13.0631	0.19		8					2	3					Extracted CDS	0.19	Aam-3330	27.3	52	418	28	53	12	37
EEC11164.1	M	772	lysine-specific histone demethylase, putative	Enzyme	Ixodes scapularis	CYT		86.483	6.47			2	ExpAA=0.40 First60=0.00 PredHel=0 Topology=o	772	0						1 | 48 RKTRKKR|RK 0.589 *ProP* |	11.7	6	5.9	.	12.0466	0.14		8					2	2					Extracted CDS	0.74	Aam-3330	25.4	52	418	28	51	12	37
EEC17118.1	M	563	F0F1-type ATP synthase, beta subunit, putative	Enzyme	Ixodes scapularis	CYT		60.806	5.63			1	ExpAA=0.40 First60=0.35 PredHel=0 Topology=o	563	0							11.9	8.7	5.1	0.5	14.032	0.18		2	2	Fasta with y		1	3	3					Extracted CDS	4E-22	Aam-532	92.8	309	555	25	44	56	231
EEC12401.1	A	1060	translation initiation factor if-2 GTPase, putative, partial	Enzyme	Ixodes scapularis	CYT		117.545	5.71			2	ExpAA=0.03 First60=0.00 PredHel=0 Topology=o	1060	0						1 | 470 EEAEKKR|SV 0.600 *ProP* |	11.1	7.4	4.6	.	12.2642	0.24		10					26	26					Extracted CDS	5E-04	Aam-179046	36.2	217	470	25	39	46	162
EEC02131.1	M	474	ATP synthase subunit alpha, sodium ion specific, putative	Enzyme	Ixodes scapularis	CYT		51.36	4.82			0	ExpAA=0.27 First60=0.00 PredHel=0 Topology=o	474	0							12.2	8.7	4.1	0.6	13.0802	0.21		2	2	Fasta with y		1	3	3					Extracted CDS	9E-19	Aam-532	81.6	285	555	24	42	51	216
EEC15718.1	M	70	conserved hypothetical protein	Glycine rich	Ixodes scapularis	SIG	23-24	6.971	9.64	4.695	9.82	0	ExpAA=24.92 First60=24.56 PredHel=1 Topology=i7-29o	70	1	31.4	58.6	10		41		4.2	37.5	.	25	38.5714	0.96	G(5.25)Y(4.8)	2											Extracted CDS	0.59	Aam-592	21.2	11	747	81	81	1	2
EEC15723.1	M	71	salivary protein NPL-2, putative	Glycine rich	Ixodes scapularis	SIG	23-24	7.165	9.59	4.858	9.75	0	ExpAA=28.31 First60=27.11 PredHel=1 Topology=i7-29o	71	1	31	59.2	9.9		42		4.1	36.5	.	28.4	38.0282	0.99	G(5.17)Y(5.21)	2											Extracted CDS	0.58	Aam-592	21.2	11	747	81	81	1	2
EEC15720.1	M	72	secreted salivary gland peptide, putative	Glycine rich	Ixodes scapularis	SIG	23-24	7.252	9.55	4.931	9.7	0	ExpAA=26.30 First60=25.61 PredHel=1 Topology=i7-29o	72	1	30.6	59.7	9.7		43		5.3	37.3	.	28	38.8889	0.99	G(5.29)Y(5.6)	2											Extracted CDS	0.51	Aam-592	21.2	11	747	81	81	1	2
AAY66550.1	M	151	putative secreted glycine rich salivary protein	Glycine rich	Ixodes scapularis	SIG	16-17	16.145	8.08	14.62	7.11	2	ExpAA=0.48 First60=0.21 PredHel=0 Topology=o	151	0							11	14.8	6.5	.	21.8543	0.4		0				3		3					Extracted CDS	1.0	Aam-16245	21.6	24	104	50	62	23	12
EEC00903.1	M	151	secreted salivary gland peptide, putative	Glycine rich	Ixodes scapularis	SIG	16-17	16.162	8.08	14.62	7.11	2	ExpAA=0.64 First60=0.36 PredHel=0 Topology=o	151	0							11	14.8	6.5	.	21.8543	0.39		0				3		3					Extracted CDS	1.0	Aam-16245	21.6	24	104	50	62	23	12
EEC14464.1	M	115	glycine proline-rich secreted protein, putative	Glycine rich	Ixodes scapularis	CYT		12.137	9.39			0	ExpAA=0.01 First60=0.00 PredHel=0 Topology=o	115	0							5.9	25.4	0.8	.	26.9565	0.74	G(3.55)	0											Extracted CDS	12	Aam-194352	18.1	20	148	45	50	14	11
EEC14470.1	M	218	secreted salivary gland peptide, putative	Glycine rich	Ixodes scapularis	SIG	21-22	21.481	9.43	19.404	9.43	0	ExpAA=7.55 First60=7.29 PredHel=0 Topology=o	218	0							5.8	31.4	2.2	5.4	34.4037	0.65	G(4.37)	1				1	3	3					Extracted CDS	1.3	Aam-25369	22.3	133	187	33	43	71	88
AAY66821.1	M	96	glycine rich protein	Glycine rich	Ixodes scapularis	SIG	19-20	9.915	7.95	7.868	6.97	0	ExpAA=11.97 First60=11.88 PredHel=0 Topology=o	96	0							4	21.2	6.1	.	28.125	0.52		1				1		2					Extracted CDS	0.060	Aam-10038	24.6	79	249	31	40	32	54
EEC03688.1	M	648	heat shock protein, putative	Heat shock protein	Ixodes scapularis	CYT		71.179	5.38			1	ExpAA=0.07 First60=0.01 PredHel=0 Topology=o	648	0						1 | 275 ACERAKR|TL 0.519 *ProP* |	12.4	8	3.8	.	12.037	0.23		3				2	2	5					Extracted CDS	0.0	Aam-180193	1226	616	665	96	99	93	23
EEC18473.1	M	731	Hsp90 protein, putative	Heat shock protein	Ixodes scapularis	CYT		84.293	4.94			0	ExpAA=0.10 First60=0.02 PredHel=0 Topology=o	731	0							9.4	4.3	2.8	.	7.25034	0.32		9	2	Fasta with y			1	1					Extracted CDS	0.0	Aam-175879	1338	733	736	93	96	100	49
EEC11639.1	M	614	heat shock protein, putative	Heat shock protein	Ixodes scapularis	CYT		67.789	5.29			0	ExpAA=0.01 First60=0.00 PredHel=0 Topology=o	614	0							11.5	6.1	3.7	.	9.93485	0.2		10					2	2					Extracted CDS	0.0	Aam-11809	1110	608	614	87	94	99	79
EEC01647.1	M	212	heat shock protein 70, putative, partial	Heat shock protein	Ixodes scapularis	CYT		23.16	9.07			1	ExpAA=0.46 First60=0.01 PredHel=0 Topology=o	212	0							10.1	8.3	3.7	.	12.2642	0.28		2					2	2					Extracted CDS	1E-135	Aam-37521	384	212	510	86	92	42	28
EEC14892.1	N	586	heat shock protein, putative, partial	Heat shock protein	Ixodes scapularis	CYT		64.359	5.06			0	ExpAA=0.04 First60=0.03 PredHel=0 Topology=o	586	0							11.7	7.2	3.9	.	11.2628	0.22		5					3	3					Extracted CDS	0.0	Aam-3221	1105	637	636	86	90	100	83
EEC05056.1	M	658	heat shock protein, putative	Heat shock protein	Ixodes scapularis	SIG	19-20	72.609	5.32	70.705	5.24	4	ExpAA=0.84 First60=0.83 PredHel=0 Topology=o	658	0							11.1	7.6	3.9	.	11.7021	0.29		2					1	1					Extracted CDS	0.0	Aam-20	1119	660	652	85	89	101	98
EEC20460.1	M	151	heat shock protein, putative	Heat shock protein	Ixodes scapularis	CYT		16.848	7.05			1	ExpAA=0.17 First60=0.17 PredHel=0 Topology=o	151	0							13.5	6.5	4.5	.	11.2583	0.23		4											Extracted CDS	2E-67	Aam-211646	195	109	164	84	88	66	17
EEC19593.1	V	613	heat shock protein, putative, partial	Heat shock protein	Ixodes scapularis	CYT		68.179	5.6			1	ExpAA=0.01 First60=0.00 PredHel=0 Topology=o	613	0							12.2	6.7	3.4	.	10.2773	0.19		5					3	3					Extracted CDS	0.0	Aam-3221	1049	617	636	81	91	97	114
AAT75324.1	L	460	HSP70, partial	Heat shock protein	Ixodes scapularis	CYT		50.926	5.59			1	ExpAA=0.02 First60=0.02 PredHel=0 Topology=o	460	0							13	6.8	3.2	.	10.2174	0.16		7					2	2					Extracted CDS	0.0	Aam-3221	775	464	636	80	91	73	91
EEC02656.1	M	136	Core histone H2A/H2B/H3/H4	Histone	Ixodes scapularis	CYT		15.346	11.27			4	ExpAA=0.00 First60=0.00 PredHel=0 Topology=i	136	0							11.5	5.8	4.3	.	10.2941	0.42		1						1					Extracted CDS	7E-99	Aam-2879	273	136	136	100	100	100	0
EEC09557.1	M	124	histone 2A	Histone	Ixodes scapularis	CYT		13.377	10.72			0	ExpAA=2.79 First60=1.76 PredHel=0 Topology=o	124	0							7.9	11	3.9	.	15.3226	0.42		0					3	3					Extracted CDS	9E-88	Aam-177250	244	124	124	100	100	100	0
EEC09558.1	M	103	histone H4, putative	Histone	Ixodes scapularis	CYT		11.381	11.36			0	ExpAA=0.00 First60=0.00 PredHel=0 Topology=o	103	0							8.5	16	0.9	.	17.4757	0.55		0					3	3					Extracted CDS	7E-71	Aam-978	200	103	109	100	100	94	0
EEC09556.1	M	124	histone H2B, putative	Histone	Ixodes scapularis	CYT		13.83	10.52			3	ExpAA=0.00 First60=0.00 PredHel=0 Topology=o	124	0							17.3	3.9	3.9	.	8.06452	0.42		0				1		1					Extracted CDS	9E-90	Aam-175834	249	124	124	99	100	100	1
EEC06154.1	M	139	histone 2A	Histone	Ixodes scapularis	CYT		14.717	10.75			0	ExpAA=1.59 First60=1.16 PredHel=0 Topology=o	139	0							9.9	13.4	4.2	.	17.9856	0.39		0					4	4					Extracted CDS	8E-98	Aam-655	271	139	139	98	99	100	2
EEC03614.1	M	136	histone H3, putative	Histone	Ixodes scapularis	CYT		15.552	10.98			4	ExpAA=0.01 First60=0.00 PredHel=0 Topology=i	136	0							11.5	4.3	4.3	.	8.82353	0.41		3						1					Extracted CDS	3E-93	Aam-16932	259	133	133	94	97	100	7
EEC06563.1	A	446	GDI-1 GDP dissociation inhibitor, putative, partial	Misceleneous function	Ixodes scapularis	CYT		50.319	5.32			0	ExpAA=0.13 First60=0.11 PredHel=0 Topology=o	446	0							11.9	7.5	4	.	11.6592	0.21		8	2	Fasta with y			1	2					Extracted CDS	0.0	Aam-989	814	445	443	87	94	100	57
EEC14187.1	M	230	double-cortin, putative	Misceleneous function	Ixodes scapularis	CYT		25.01	9.72			5	ExpAA=0.02 First60=0.01 PredHel=0 Topology=o	230	0							15.3	10.6	4.7	.	15.6522	0.23		0				2	1	2					Extracted CDS	2.6	Aam-1524	21.9	42	791	33	50	5	28
AAY66716.1	M	124	microplusin preprotein-like	Misceleneous function (Antimicrobial peptide)	Ixodes scapularis	SIG	19-20	13.435	5.2	11.448	5.07	6	ExpAA=0.12 First60=0.12 PredHel=0 Topology=o	124	0							18.9	3.1	5.5	.	8.87097	0.52	C(3.67)H(3.)	9											Extracted CDS	3.5	Aam-179803	20	22	446	36	54	5	14
EEC20127.1	M	124	ricinusin, putative	Misceleneous function (Antimicrobial peptide)	Ixodes scapularis	SIG	19-20	13.427	5.33	11.39	5.19	6	ExpAA=0.12 First60=0.12 PredHel=0 Topology=o	124	0							18.9	3.1	5.5	.	8.87097	0.52	C(3.67)H(3.)	9											Extracted CDS	3.5	Aam-179803	20	22	446	36	54	5	14
EEC20594.1	M	291	chaperone ATP11p, putative	Misceleneous function (Energy metabolism)	Ixodes scapularis	CYT		33.007	9			16	ExpAA=0.00 First60=0.00 PredHel=0 Topology=o	291	0							14.1	4.7	9.1	.	14.0893	0.33		5						1					Extracted CDS	0.079	Aam-203387	26.9	43	548	41	51	8	25
EEC16446.1	M	224	transcription factor containing NAC and TS-N domains, putative	Misceleneous function (Nucleic acid metabolism)	Ixodes scapularis	CYT		24.212	4.62			3	ExpAA=0.00 First60=0.00 PredHel=0 Topology=o	224	0							14.8	5.2	3.1	.	8.48214	0.4		1											contig99147	8.5	contig99147	19.2	23	78	34	56	29	15
EEC14178.1	M	609	ubiquitin/40S ribosomal protein S27A fusion, putative	Misceleneous function (Protein synthesis)	Ixodes scapularis	CYT		68.559	7.13			0	ExpAA=0.00 First60=0.00 PredHel=0 Topology=o	609	0							12.9	7.8	3.9	.	11.8227	0.41		0											Extracted CDS	0.0	Aam-176920	582	294	294	100	100	100	0
EEC13271.1	M	462	translation elongation factor EF-1 alpha/Tu, putative	Misceleneous function (Protein synthesis)	Ixodes scapularis	CYT		50.798	9.13			1	ExpAA=0.04 First60=0.02 PredHel=0 Topology=o	462	0							12.3	8.9	5.7	.	14.9351	0.28		7				1	2	5					Extracted CDS	0.0	Aam-179046	914	452	470	96	99	96	14
EEC00212.1	M	169	40S ribosomal protein S27A, putative	Misceleneous function (Protein synthesis)	Ixodes scapularis	SIG	15-16	19.416	9.66	17.695	9.71	0	ExpAA=0.00 First60=0.00 PredHel=0 Topology=o	169	0							8.7	6.4	3.5	.	10.0592	0.28		6											Extracted CDS	6E-84	Aam-304	238	156	156	87	88	100	19
EEC15712.1	M	199	60S ribosomal protein L23, putative	Misceleneous function (Protein synthesis)	Ixodes scapularis	CYT		21.907	10.63			0	ExpAA=0.00 First60=0.00 PredHel=0 Topology=o	199	0							7.4	3.9	8.4	.	12.5628	0.54	K(3.02)	0	1	Fasta with y			3	3					Extracted CDS	8.2	Aam-4865	20	16	377	43	68	4	9
EEC09465.1	M	413	calreticulin, putative	Misceleneous function (Protein transport)	Ixodes scapularis	SIG	16-17	47.621	4.54	45.913	4.52	0	ExpAA=0.05 First60=0.05 PredHel=0 Topology=o	413	0							8.1	6.4	6.4	0.7	13.0751	0.44	W(3.35)	6	4	Fasta with y		1	4	4					Extracted CDS	0.25	Aam-177155	26.2	26	833	46	53	3	14
EEC14604.1	M	541	chaperonin subunit, putative	Misceleneous function (Protein transport)	Ixodes scapularis	CYT		58.925	5.56			0	ExpAA=0.01 First60=0.00 PredHel=0 Topology=o	541	0							10.4	7.1	3.3	.	10.536	0.21		9					2	2					Extracted CDS	1E-90	Aam-203387	282	518	548	36	55	95	330
EEC13690.1	M	177	vacuolar sorting protein VPS24, putative, partial	Misceleneous function (Protein transport)	Ixodes scapularis	CYT		20.558	5.79			0	ExpAA=0.00 First60=0.00 PredHel=0 Topology=o	177	0							9.4	4.4	1.7	.	6.21469	0.42		1											Extracted CDS	2.7	Aam-1524	21.2	117	791	28	46	15	84
EEC19418.1	M	2569	type 3 inositol 1,4,5-trisphosphate receptor, putative	Misceleneous function (Signaling)	Ixodes scapularis	CYT		289.98	5.82			0	ExpAA=133.83 First60=0.07 PredHel=6 Topology=o2093-2115i2127-2149o2169-2191i2212-2234o2257-2279i2389-2411o	2569	6	5.1	89.3	5.6				11.3	5.1	4.1	.	9.42001	0.15		59	1	Fasta with y		2	4	4					Extracted CDS	0.84	Aam-177793	26.9	46	364	32	43	13	31
AAV80782.1	M	120	putative secreted salivary gland peptide	Misceleneous function (single domain von Willebrand factor type C)	Ixodes scapularis	SIG	23-24	13.747	7.46	11.034	5.27	0	ExpAA=12.63 First60=12.55 PredHel=0 Topology=o	120	0							8.9	8.9	8.9	.	18.3333	0.45	C(3.37)W(4.19)	8						1					Extracted CDS	4.0	Aam-11134	20	30	1034	30	46	3	21
AAY66767.1	M	120	putative secreted salivary protein	Misceleneous function (single domain von Willebrand factor type C)	Ixodes scapularis	SIG	23-24	13.683	7.43	11.009	5.27	0	ExpAA=12.63 First60=12.55 PredHel=0 Topology=o	120	0							8.9	8.9	8.9	.	18.3333	0.47	C(3.79)W(4.19)	9						1					Extracted CDS	4.0	Aam-11134	20	30	1034	30	46	3	21
EEC19195.1	M	120	secreted salivary gland peptide, putative	Misceleneous function (single domain von Willebrand factor type C)	Ixodes scapularis	SIG	23-24	13.768	8.1	11.062	6.34	0	ExpAA=12.63 First60=12.55 PredHel=0 Topology=o	120	0							8.9	8.9	8.9	.	18.3333	0.47	C(3.37)W(4.19)	8						1					Extracted CDS	4.0	Aam-11134	20	30	1034	30	46	3	21
EEC13579.1	M	1329	heme lipoprotein precursor, putative	Misceleneous function (Storage protein)	Ixodes scapularis	SIG	17-18	152.652	6.25	150.993	6.23	0	ExpAA=0.62 First60=0.62 PredHel=0 Topology=o	1329	0						1 | 756 GRRRFTR|DA 0.771 *ProP* |	10.9	5.1	4.9	.	10.158	0.22		13	4	Fasta with y		1	10	10					Extracted CDS	0.0	Aam-1508	1334	1329	1546	49	67	86	672
EEC17055.1	M	681	hypothetical protein IscW_ISCW022722	Protease	Ixodes scapularis	SIG	24-25	74.78	5.88	72.191	5.68	0	ExpAA=19.00 First60=17.20 PredHel=1 Topology=i43-65o	681	1	3.2	90.5	6.3		616		15.2	5.5	4.9	.	10.5727	0.26		17				2	3	3					Extracted CDS	1.2	Aam-194352	24.3	59	148	25	42	40	44
EEC18344.1	M	137	von Willebrand factor, putative	Protease inhibitor	Ixodes scapularis	BL/ANC		15.331	9.32			0	ExpAA=19.69 First60=5.31 PredHel=1 Topology=o54-76i	137	1	16.1	39.4	44.5		61	1 | 131 YRKRDGR|CV 0.610 *ProP* |	15.7	7.1	2.1	.	9.48905	0.38	C(4.06)	11				1		1					Extracted CDS	7E-15	Aam-194352	60.8	56	148	58	66	38	23
AAM93648.1	M	82	putative secreted protease inhibitor ISL1156_cluster318	Protease inhibitor	Ixodes scapularis	SIG	23-24	8.968	9.64	6.585	9.82	1	ExpAA=17.97 First60=17.96 PredHel=1 Topology=o4-21i	82	1	20.7	4.9	74.4		61		11.8	9.4	3.5	.	13.4146	0.48	C(4.31)	7						1					Extracted CDS	5E-15	Aam-176736	58.2	78	108	41	56	72	46
EEC07262.1	M	133	secreted cystatin, putative	Protease inhibitor	Ixodes scapularis	SIG	19-20	14.418	6.03	12.579	6.05	2	ExpAA=17.09 First60=17.09 PredHel=0 Topology=o	133	0							18.4	5.9	2.2	2.2	8.27068	0.35		6						2					Extracted CDS	0.27	Aam-38535	23.5	64	380	29	46	17	45
AAY66685.1	M	132	putative secreted cystatin 2	Protease inhibitor	Ixodes scapularis	SIG	18-19	14.387	5.33	12.672	5.33	1	ExpAA=13.68 First60=13.68 PredHel=0 Topology=o	132	0							18.5	5.2	1.5	2.2	6.81818	0.37		5	1	Fasta with y				1					Extracted CDS	5.9	Aam-38535	19.6	69	380	21	40	18	54
EEC14106.1	M	258	multifunctional chaperone, putative	Scaffolding Protein	Ixodes scapularis	CYT		29.523	4.69			2	ExpAA=0.06 First60=0.00 PredHel=0 Topology=o	258	0							10.3	3.8	1.9	.	5.81395	0.28		2	1	Fasta with y			2	2					Extracted CDS	0.0	Aam-3359	504	258	256	95	97	101	11
EEC11563.1	M	330	secreted protein, putative	Scaffolding Protein	Ixodes scapularis	SIG	22-23	37.394	5.46	34.968	5.36	4	ExpAA=0.88 First60=0.88 PredHel=0 Topology=o	330	0							13.1	4.2	7.4	.	11.8182	0.34	W(3.05)	6				1		1					Extracted CDS	4.8	Aam-16746	21.6	19	343	52	52	6	9
EEC09647.1	M	720	apoptosis stimulating of P53, putative	Scaffolding Protein	Ixodes scapularis	CYT		78.696	5.69			13	ExpAA=0.00 First60=0.00 PredHel=0 Topology=o	720	0							9.4	5.2	10.9	.	16.3889	0.31		15				1	3	3					Extracted CDS	1.9	Aam-179911	23.9	22	333	50	54	7	11
EEC10156.1	D	530	conserved hypothetical protein, partial	Scaffolding Protein	Ixodes scapularis	CYT		60.449	5.56			5	ExpAA=0.00 First60=0.00 PredHel=0 Topology=o	530	0						1 | 81 GPRRQKR|HE 0.758 *ProP* |	10	4.6	5.8	.	10.566	0.27		14						3					Extracted CDS	3.9	Aam-63932	22.7	36	503	38	50	7	22
EEC12044.1	V	402	hypothetical protein IscW_ISCW008643, partial	Scaffolding Protein	Ixodes scapularis	CYT		46.64	6.58			6	ExpAA=0.01 First60=0.00 PredHel=0 Topology=o	402	0							13.7	5.6	7.6	.	13.4328	0.28		1	3	Fasta with y			1	2					Extracted CDS	0.30	Aam-664	25.8	29	303	37	55	10	18
EEC18671.1	F	384	makorin, putative, partial	Scaffolding Protein	Ixodes scapularis	CYT		43.706	8.13			1	ExpAA=0.00 First60=0.00 PredHel=0 Topology=o	384	0						2 | 369 PPRRRRR|EN 0.577 *ProP* | 372 RRRRENR|AS 0.626 *ProP* |	11.5	6.9	6.1	.	13.2812	0.26	C(3.16)	24											Extracted CDS	8.4	Aam-177915	20.8	25	206	32	48	12	17
EEC14737.1	M	616	hypothetical protein IscW_ISCW010781	Scaffolding Protein	Ixodes scapularis	CYT		68.247	9.86			10	ExpAA=0.01 First60=0.00 PredHel=0 Topology=o	616	0						2 | 132 NLCRHKR|MH 0.621 *ProP* | 313 FQSRVQR|DR 0.503 *ProP* |	12.8	6.7	10.5	.	17.5325	0.4		27				2	1	2					Extracted CDS	1.6	Aam-179046	24.3	73	470	24	38	16	55
EEC17727.1	M	435	hypothetical protein IscW_ISCW022921	Scaffolding Protein	Ixodes scapularis	CYT		48.255	8.96			1	ExpAA=0.01 First60=0.00 PredHel=0 Topology=o	435	0						3 | 14 RQQRRKR|RQ 0.534 *ProP* | 15 QQRRKRR|QA 0.712 *ProP* | 396 KANRLSR|RW 0.517 *ProP* |	14.9	7	6.5	.	13.7931	0.25		11	1	Fasta with y		2		4					Extracted CDS	3.0	Aam-919	22.7	55	302	21	38	18	43
AAM93664.1	M	210	putative 22.5 kDa secreted protein	Tick histamine binding proteins	Ixodes scapularis	SIG	19-20	24.696	5.47	22.566	5.67	0	ExpAA=0.02 First60=0.02 PredHel=0 Topology=o	210	0							10.3	5.1	3.3	.	8.57143	0.3		7	2	Fasta with y			1	1	WC				Extracted CDS	5E-13	Aam-788	58.2	158	175	30	50	90	110
EEC01472.1	M	214	secreted protein, putative	Tick histamine binding proteins	Ixodes scapularis	SIG	19-20	24.494	4.91	22.298	5.06	0	ExpAA=0.12 First60=0.12 PredHel=0 Topology=o	214	0							12.8	5	3.7	.	8.8785	0.24		7					1	1	WC				Extracted CDS	9E-10	Aam-788	49.3	144	175	29	45	82	101
EEC11497.1	M	205	secreted protein, putative, partial	Tick histamine binding proteins	Ixodes scapularis	SIG	19-20	24.232	5.85	22.003	5.86	0	ExpAA=1.03 First60=1.03 PredHel=0 Topology=o	205	0							10	3.3	1.4	.	4.87805	0.35		8	2	Fasta with y				1					Extracted CDS	5E-09	Aam-788	47	163	175	28	42	93	116
AAY66819.1	M	176	putative secreted protein	Tick histamine binding proteins	Ixodes scapularis	SIG	19-20	20.725	5.71	18.511	6.3	0	ExpAA=0.73 First60=0.73 PredHel=0 Topology=o	176	0							10.6	3.3	2.8	.	6.25	0.28	Y(3.06)	6	1	Fasta with y			1	1					Extracted CDS	7E-06	Aam-788	37.4	146	175	27	43	83	106
EEC01384.1	M	90	conserved hypothetical protein, partial	Tick specific protein	Ixodes scapularis	CYT		10.145	5.2			0	ExpAA=0.00 First60=0.00 PredHel=0 Topology=o	90	0							9.7	12.9	4.3	.	17.7778	0.32		2					1	2					Extracted CDS	1E-55	Aam-178493	171	94	446	85	89	21	14
AAY66605.1	M	229	putative salivary protein, partial	Tick specific protein	Ixodes scapularis	SIG	20-21	25.011	8.36	22.879	8.2	2	ExpAA=0.72 First60=0.72 PredHel=0 Topology=o	229	0							12.4	5.6	5.1	.	10.917	0.27	C(3.09)	14				1	1	2					Extracted CDS	1E-140	Aam-179357	387	231	231	83	91	100	37
AAY66987.1	M	185	secreted protein, partial	Tick specific protein	Ixodes scapularis	SIG	21-22	21.042	4.62	18.9	4.58	4	ExpAA=11.39 First60=11.39 PredHel=0 Topology=o	185	0						1 | 48 DRSCEKR|DA 0.618 *ProP* |	10.1	6.9	4.2	.	11.3514	0.61	E(3.03)	7					1	1					Extracted CDS	2.2	Aam-835	21.6	17	1670	47	70	1	9
EEC02397.1	M	185	secreted protein, putative, partial	Tick specific protein	Ixodes scapularis	SIG	21-22	20.923	4.37	18.755	4.34	5	ExpAA=2.61 First60=2.61 PredHel=0 Topology=o	185	0						1 | 48 DRSCEKR|DA 0.618 *ProP* |	9	7.4	4.8	.	12.4324	0.6	E(3.18)	8					1	1					Extracted CDS	2.0	Aam-835	21.9	17	1670	47	70	1	9
EEC09599.1	M	524	hypothetical protein IscW_ISCW007063	Tick specific protein	Ixodes scapularis	ANC		56.531	9.43	52.993	9.47	8	ExpAA=45.70 First60=40.30 PredHel=2 Topology=i16-38o43-65i	524	2	8.4	1	90.6			1 | 361 XLSRVRR|KA 0.558 *ProP* |	18.6	5.6	9.2	.	15.0763	0.26		8				2	2	5					Extracted CDS	0.028	Aam-176065	28.1	30	106	46	56	28	16
EEC02399.1	L	170	secreted protein, putative, partial	Tick specific protein	Ixodes scapularis	CYT		18.561	4.41			0	ExpAA=0.00 First60=0.00 PredHel=0 Topology=o	170	0						1 | 23 DRSCDKR|DA 0.628 *ProP* |	6.3	10.3	6.3	.	17.0588	0.59		6				1	1	1					Extracted CDS	5.8	Aam-3221	20	15	636	46	53	2	8
AAY66704.1	M	177	putative salivary secreted protein	Tick specific protein	Ixodes scapularis	SIG	18-19	19.643	5.49	17.62	5.31	0	ExpAA=0.03 First60=0.03 PredHel=0 Topology=o	177	0							9.9	9.4	8.3	.	18.0791	0.4	C(4.)	14	1	Fasta with y		1	1	3					Extracted CDS	0.60	Aam-418	23.1	20	408	45	65	5	11
EEC01412.1	M	96	hypothetical protein IscW_ISCW015830	Tick specific protein	Ixodes scapularis	CYT		9.896	6.4			15	ExpAA=0.00 First60=0.00 PredHel=0 Topology=o	96	0							20.2	14.1	10.1	.	25	0.52		1						2					Extracted CDS	0.29	Aam-179800	22.7	27	162	44	51	17	15
EEC06365.1	M	67	hypothetical protein IscW_ISCW004438	Tick specific protein	Ixodes scapularis	SIG	17-18	7.527	6	5.613	5.56	0	ExpAA=23.66 First60=23.66 PredHel=1 Topology=i2-20o	67	1	26.9	70.1	3		47		5.8	5.8	8.7	.	14.9254	0.49		1											Extracted CDS	1E-05	Aam-178397	33.9	41	211	43	60	19	23
AAY66553.1	M	192	putative secreted protein	Tick specific protein	Ixodes scapularis	SIG	31-32	21.255	4.65	18.073	4.6	1	ExpAA=5.30 First60=5.30 PredHel=0 Topology=o	192	0						1 | 48 DRSCEKR|DA 0.728 *ProP* |	9.2	8.2	6.1	.	14.5833	0.38		7						1					Extracted CDS	0.34	Aam-149845	23.9	21	177	42	61	12	12
EEC16392.1	M	639	secreted protein, putative	Tick specific protein	Ixodes scapularis	CYT		69.423	8.73			0	ExpAA=0.05 First60=0.00 PredHel=0 Topology=o	639	0						1 | 50 RTVRFRR|PL 0.642 *ProP* |	11.1	7.7	6.6	.	14.554	0.43		26					2	2					Extracted CDS	10	Aam-532	21.6	26	555	42	53	5	15
AAY66555.1	M	178	putative secreted salivary protein	Tick specific protein	Ixodes scapularis	SIG	18-19	20.148	4.81	18.129	4.79	0	ExpAA=0.02 First60=0.02 PredHel=0 Topology=o	178	0						1 | 45 SCDRKCR|DG 0.599 *ProP* |	7.1	10.4	7.1	.	17.9775	0.47	C(3.97)Y(3.02)	14	1	Fasta with y		1		2					Extracted CDS	1.3	Aam-835	22.3	27	1670	40	44	2	16
EEC17564.1	M	123	secreted protein, putative	Tick specific protein	Ixodes scapularis	SIG	25-26	13.201	4.81	10.689	4.71	2	ExpAA=16.08 First60=16.08 PredHel=1 Topology=o4-23i	123	1	15.4	3.3	81.3		100		11.9	4.8	7.1	.	12.1951	0.42	C(5.34)	13											Extracted CDS	0.002	Aam-203387	29.6	62	548	35	43	11	40
EEC05763.1	M	145	secreted salivary gland peptide, putative, partial	Tick specific protein	Ixodes scapularis	SIG	18-19	16.312	5.29	14.244	5.08	1	ExpAA=0.07 First60=0.04 PredHel=0 Topology=o	145	0							12.1	6.7	7.4	.	14.4828	0.36	C(3.48)	10				1	1	3					Extracted CDS	3.6	Aam-25369	20.4	55	187	34	38	29	36
EEC13528.1	L	120	secreted salivary gland peptide, putative, partial	Tick specific protein	Ixodes scapularis	SIG	16-17	13.168	6.3	11.388	6.09	0	ExpAA=0.48 First60=0.48 PredHel=0 Topology=o	120	0							10.6	4.1	7.3	.	11.6667	0.44		3											Extracted CDS	6E-14	Aam-178397	58.9	106	211	31	48	50	73
AAY66525.1	M	178	secreted protein	Tick specific protein	Ixodes scapularis	SIG	18-19	20.251	4.91	18.19	4.82	0	ExpAA=0.03 First60=0.03 PredHel=0 Topology=o	178	0							8.8	9.3	6	.	15.7303	0.38	C(3.69)	13	3	Fasta with y									Extracted CDS	7.5	Aam-176065	19.2	43	106	30	37	41	30
EEC03436.1	C	208	hypothetical protein IscW_ISCW024106, partial	Tick specific protein	Ixodes scapularis	CYT		22.935	8.62			0	ExpAA=0.31 First60=0.29 PredHel=0 Topology=o	208	0						1 | 35 CDMRKLR|QA 0.508 *ProP* |	13.2	6.1	4.7	.	11.0577	0.37		9					1	2					Extracted CDS	0.86	Aam-532	23.1	62	555	24	45	11	47
EEC03925.1	M	167	secreted salivary gland peptide, putative	Tick specific protein	Ixodes scapularis	ANC		18.744	4.73	10.607	4.2	0	ExpAA=11.48 First60=7.30 PredHel=0 Topology=o	167	0							12.3	3.5	2.9	.	6.58683	0.36		8				1		1					Extracted CDS	0.71	Aam-788	22.7	103	175	22	37	59	80
[truncated: 107 more columns]

## Sheet: ST1D.secreted in tick saliva
		24h-1			24h-2			24h-3			48h-1			48h-2			48h-3			72h-1			72h-2			72h-3			96h-1			96h-2			96h-3			120h-1			120h-2			120h-3			BD-1
Accession	NCBI Accession Number:	PeptideCount	SpecCount	NSAF	PeptideCount	SpecCount	NSAF	PeptideCount	SpecCount	NSAF	PeptideCount	SpecCount	NSAF	PeptideCount	SpecCount	NSAF	PeptideCount	SpecCount	NSAF	PeptideCount	SpecCount	NSAF	PeptideCount	SpecCount	NSAF	PeptideCount	SpecCount	NSAF	PeptideCount	SpecCount	NSAF	PeptideCount	SpecCount	NSAF	PeptideCount	SpecCount	NSAF	PeptideCount	SpecCount	NSAF	PeptideCount	SpecCount	NSAF	PeptideCount	SpecCount	NSAF	PeptideCount	SpecCount	NSAF
EEC02397.1	gi|215492756|gb|EEC02397.1|	-1	-1	-1	-1	-1	-1	-1	-1	-1	-1	-1	-1	-1	-1	-1	2	2	0.000937	2	13	0.002658	-1	-1	-1	2	16	0.005241	2	5	0.002492	-1	-1	-1	-1	-1	-1	-1	-1	-1	-1	-1	-1	-1	-1	-1	-1	-1	-1
EEC03471.1	gi|215493830|gb|EEC03471.1|	-1	-1	-1	-1	-1	-1	-1	-1	-1	-1	-1	-1	-1	-1	-1	-1	-1	-1	1	7	0.002364	-1	-1	-1	-1	-1	-1	1	2	0.001647	-1	-1	-1	-1	-1	-1	-1	-1	-1	-1	-1	-1	-1	-1	-1	-1	-1	-1
EEC03925.1	gi|215494284|gb|EEC03925.1|	2	6	0.007432	2	11	0.011924	2	6	0.004357	2	4	0.001739	1	3	0.001302	1	3	0.001557	2	2	0.000453	2	4	0.003859	1	1	0.000363	-1	-1	-1	-1	-1	-1	-1	-1	-1	-1	-1	-1	-1	-1	-1	-1	-1	-1	-1	-1	-1
EEC04237.1	gi|215494596|gb|EEC04237.1|	-1	-1	-1	-1	-1	-1	-1	-1	-1	-1	-1	-1	-1	-1	-1	-1	-1	-1	2	3	0.000461	-1	-1	-1	-1	-1	-1	-1	-1	-1	-1	-1	-1	-1	-1	-1	-1	-1	-1	-1	-1	-1	-1	-1	-1	-1	-1	-1
EEC05056.1	gi|215495415|gb|EEC05056.1|	-1	-1	-1	-1	-1	-1	-1	-1	-1	5	7	0.000772	4	6	0.000661	4	6	0.00079	-1	-1	-1	-1	-1	-1	-1	-1	-1	3	5	0.000701	3	5	0.000819	2	2	0.000496	1	2	0.000322	6	7	0.000838	7	8	0.001168	6	11	0.002151
EEC05916.1	gi|215496276|gb|EEC05916.1|	-1	-1	-1	-1	-1	-1	1	1	0.000357	5	5	0.001068	-1	-1	-1	2	2	0.00051	-1	-1	-1	-1	-1	-1	-1	-1	-1	-1	-1	-1	-1	-1	-1	-1	-1	-1	5	10	0.003114	5	14	0.003245	5	12	0.00339	6	18	0.006811
EEC07075.1	gi|215497581|gb|EEC07075.1|	-1	-1	-1	-1	-1	-1	-1	-1	-1	-1	-1	-1	-1	-1	-1	-1	-1	-1	-1	-1	-1	-1	-1	-1	-1	-1	-1	1	1	0.000471	-1	-1	-1	-1	-1	-1	-1	-1	-1	-1	-1	-1	-1	-1	-1	-1	-1	-1
EEC07262.1	gi|215497768|gb|EEC07262.1|	5	14	0.021776	5	25	0.034027	5	19	0.017324	5	18	0.009825	5	16	0.008721	5	19	0.012383	6	38	0.010806	-1	-1	-1	6	30	0.013668	2	5	0.003467	3	5	0.004054	2	4	0.004904	5	9	0.007164	5	10	0.005926	5	8	0.005777	3	7	0.006771
EEC08136.1	gi|215498642|gb|EEC08136.1|	-1	-1	-1	-1	-1	-1	-1	-1	-1	-1	-1	-1	1	2	0.000535	-1	-1	-1	-1	-1	-1	-1	-1	-1	-1	-1	-1	-1	-1	-1	-1	-1	-1	-1	-1	-1	-1	-1	-1	-1	-1	-1	-1	-1	-1	-1	-1	-1
EEC08503.1	gi|215499009|gb|EEC08503.1|	-1	-1	-1	-1	-1	-1	-1	-1	-1	-1	-1	-1	-1	-1	-1	-1	-1	-1	-1	-1	-1	-1	-1	-1	-1	-1	-1	2	2	0.001576	-1	-1	-1	-1	-1	-1	-1	-1	-1	-1	-1	-1	-1	-1	-1	-1	-1	-1
EEC11563.1	gi|215502069|gb|EEC11563.1|	-1	-1	-1	3	5	0.002743	7	15	0.005512	8	24	0.00528	8	20	0.004393	8	19	0.004991	6	23	0.002636	4	22	0.010741	6	23	0.004223	9	33	0.009222	10	29	0.009476	9	23	0.011365	5	9	0.002887	7	13	0.003105	8	15	0.004365	3	6	0.002339
EEC13271.1	gi|215503777|gb|EEC13271.1|	-1	-1	-1	-1	-1	-1	-1	-1	-1	-1	-1	-1	-1	-1	-1	-1	-1	-1	-1	-1	-1	-1	-1	-1	-1	-1	-1	-1	-1	-1	-1	-1	-1	-1	-1	-1	-1	-1	-1	-1	-1	-1	-1	-1	-1	3	6	0.001671
EEC13429.1	gi|215503935|gb|EEC13429.1|	-1	-1	-1	-1	-1	-1	-1	-1	-1	-1	-1	-1	1	1	0.000293	1	1	0.000351	-1	-1	-1	-1	-1	-1	-1	-1	-1	-1	-1	-1	-1	-1	-1	-1	-1	-1	-1	-1	-1	-1	-1	-1	-1	-1	-1	1	1	0.000521
EEC13528.1	gi|215504034|gb|EEC13528.1|	-1	-1	-1	3	4	0.006034	2	3	0.003032	2	3	0.001815	2	3	0.001812	2	4	0.002889	-1	-1	-1	1	1	0.001343	2	3	0.001515	2	3	0.002306	1	1	0.000899	1	1	0.001359	-1	-1	-1	-1	-1	-1	-1	-1	-1	-1	-1	-1
EEC13579.1	gi|215504085|gb|EEC13579.1|	43	222	0.034556	34	331	0.045085	62	394	0.035952	83	630	0.034414	82	644	0.035127	83	550	0.035873	76	1058	0.030108	22	260	0.031519	71	691	0.031507	76	848	0.058845	66	739	0.059962	54	615	0.075456	79	482	0.038398	81	532	0.03155	79	464	0.033529	46	368	0.035622
EEC14106.1	gi|215504612|gb|EEC14106.1|	-1	-1	-1	-1	-1	-1	-1	-1	-1	-1	-1	-1	1	1	0.000281	-1	-1	-1	-1	-1	-1	-1	-1	-1	-1	-1	-1	-1	-1	-1	-1	-1	-1	-1	-1	-1	-1	-1	-1	-1	-1	-1	-1	-1	-1	-1	-1	-1
EEC14178.1	gi|215504684|gb|EEC14178.1|	1	1	0.00034	-1	-1	-1	2	3	0.000597	2	3	0.000358	3	5	0.000595	3	6	0.000854	2	9	0.000559	1	2	0.000529	3	8	0.000796	2	3	0.000454	1	2	0.000354	1	2	0.000535	2	5	0.000869	4	9	0.001165	3	5	0.000788	1	4	0.000845
EEC14464.1	gi|215504970|gb|EEC14464.1|	-1	-1	-1	-1	-1	-1	-1	-1	-1	1	1	0.000631	2	2	0.001261	3	4	0.003015	-1	-1	-1	-1	-1	-1	-1	-1	-1	2	3	0.002406	1	1	0.000938	-1	-1	-1	-1	-1	-1	-1	-1	-1	-1	-1	-1	-1	-1	-1
EEC14470.1	gi|215504976|gb|EEC14470.1|	-1	-1	-1	2	4	0.003322	3	7	0.003894	3	5	0.001665	3	5	0.001663	3	5	0.001988	2	9	0.001561	1	3	0.002217	2	10	0.00278	5	8	0.003384	5	8	0.003957	3	5	0.00374	-1	-1	-1	-1	-1	-1	-1	-1	-1	2	4	0.00236
EEC14604.1	gi|215505110|gb|EEC14604.1|	-1	-1	-1	-1	-1	-1	-1	-1	-1	-1	-1	-1	-1	-1	-1	-1	-1	-1	-1	-1	-1	-1	-1	-1	-1	-1	-1	-1	-1	-1	-1	-1	-1	-1	-1	-1	-1	-1	-1	-1	-1	-1	-1	-1	-1	-1	-1	-1
EEC17118.1	gi|215507626|gb|EEC17118.1|	-1	-1	-1	-1	-1	-1	-1	-1	-1	-1	-1	-1	-1	-1	-1	-1	-1	-1	-1	-1	-1	-1	-1	-1	-1	-1	-1	-1	-1	-1	-1	-1	-1	-1	-1	-1	-1	-1	-1	-1	-1	-1	-1	-1	-1	-1	-1	-1
EEC17151.1	gi|215507659|gb|EEC17151.1|	-1	-1	-1	-1	-1	-1	-1	-1	-1	2	2	0.000447	2	2	0.000446	-1	-1	-1	3	6	0.000698	-1	-1	-1	1	2	0.000373	-1	-1	-1	-1	-1	-1	-1	-1	-1	-1	-1	-1	-1	-1	-1	-1	-1	-1	-1	-1	-1
EEC17564.1	gi|215508110|gb|EEC17564.1|	-1	-1	-1	-1	-1	-1	-1	-1	-1	3	4	0.002361	2	2	0.001179	2	2	0.001409	2	3	0.000922	-1	-1	-1	2	2	0.000985	2	4	0.002999	1	2	0.001753	-1	-1	-1	-1	-1	-1	-1	-1	-1	-1	-1	-1	-1	-1	-1
EEC18473.1	gi|215509020|gb|EEC18473.1|	-1	-1	-1	-1	-1	-1	-1	-1	-1	2	3	0.000298	3	4	0.000397	4	4	0.000474	4	266	0.013762	-1	-1	-1	2	208	0.017242	2	3	0.000378	2	2	0.000295	-1	-1	-1	-1	-1	-1	-1	-1	-1	-1	-1	-1	6	10	0.00176
EEC20127.1	gi|215510674|gb|EEC20127.1|	11	86	0.143474	6	94	0.137226	12	116	0.113445	15	150	0.087819	16	134	0.078337	13	99	0.069206	12	127	0.038735	6	36	0.046775	9	131	0.064017	-1	-1	-1	3	38	0.033046	1	2	0.00263	7	42	0.03586	7	51	0.032416	7	43	0.033303	-1	-1	-1
AAM93664.1	gi|22164318|gb|AAM93664.1|AF483742	1	2	0.00197	1	2	0.001724	2	3	0.001732	-1	-1	-1	-1	-1	-1	-1	-1	-1	-1	-1	-1	-1	-1	-1	-1	-1	-1	-1	-1	-1	-1	-1	-1	-1	-1	-1	-1	-1	-1	-1	-1	-1	-1	-1	-1	-1	-1	-1
AAV80782.1	gi|56159941|gb|AAV80782.1|	2	5	0.00862	-1	-1	-1	1	4	0.004042	2	7	0.004235	3	8	0.004833	3	6	0.004334	5	26	0.008194	-1	-1	-1	5	23	0.011614	2	8	0.006148	2	7	0.00629	1	3	0.004076	3	5	0.004411	3	7	0.004598	2	6	0.004802	-1	-1	-1
AAY66685.1	gi|67083499|gb|AAY66685.1|	4	6	0.009403	3	6	0.008228	4	8	0.00735	4	10	0.0055	4	11	0.006041	4	9	0.00591	4	13	0.003725	-1	-1	-1	3	10	0.004591	4	9	0.006288	3	7	0.005718	2	4	0.004941	-1	-1	-1	-1	-1	-1	-1	-1	-1	4	14	0.013644
AAY66716.1	gi|67083561|gb|AAY66716.1|	6	59	0.09843	-1	-1	-1	-1	-1	-1	10	105	0.061473	9	88	0.051445	7	63	0.04404	-1	-1	-1	-1	-1	-1	-1	-1	-1	4	19	0.014131	3	38	0.033046	1	2	0.00263	-1	-1	-1	-1	-1	-1	-1	-1	-1	4	9	0.009337
AAY66786.1	gi|67083703|gb|AAY66786.1|	-1	-1	-1	-1	-1	-1	-1	-1	-1	-1	-1	-1	-1	-1	-1	-1	-1	-1	-1	-1	-1	-1	-1	-1	-1	-1	-1	-1	-1	-1	-1	-1	-1	-1	-1	-1	-1	-1	-1	-1	-1	-1	-1	-1	-1	-1	-1	-1
AAY66819.1	gi|67083769|gb|AAY66819.1|	-1	-1	-1	-1	-1	-1	-1	-1	-1	1	1	0.000412	1	2	0.000824	-1	-1	-1	4	12	0.002579	-1	-1	-1	1	2	0.000689	-1	-1	-1	-1	-1	-1	-1	-1	-1	3	8	0.004812	4	9	0.00403	4	8	0.004365	-1	-1	-1
[truncated: 15 more columns]

## Sheet: ST1E. Mol Function Go Terms
		Cluster	GO molecular function complete	All Ixodes Proteins with this GO term	Mapped proteins	expected p-value	Fold Enrichment	raw P-value	FDR (< 0.05)
		A	protein heterodimerization activity	33	3	0.04	71.58	1.26e-05	0.0172
			protein binding	1081	9	1.37	6.56	4.52e-06	0.0123
			binding	5333	17	6.77	2.51	2.96e-05	0.0269
			unfolded protein binding	58	3	0.07	40.73	6.21e-05	0.0424
		B	misfolded protein binding	14	4	0.01	> 100	4.15e-10	1.13e-06
			protein folding chaperone	17	4	0.01	> 100	8.11e-10	1.11e-06
			heat shock protein binding	29	4	0.02	> 100	5.52e-09	5.02e-06
			unfolded protein binding	58	4	0.04	> 100	7.44e-08	5.08e-05
			ATP hydrolysis activity	96	4	0.07	60.93	5.15e-07	0.000281
			ATP-dependent activity	426	5	0.29	17.16	6.89e-06	0.00235
			nucleoside-triphosphatase activity	262	4	0.18	22.33	2.51e-05	0.00685
			pyrophosphatase activity	294	4	0.2	19.9	3.91e-05	0.00972
			hydrolase activity, acting on acid anhydrides, in phosphorus-containing anhydrides	311	4	0.21	18.81	4.86e-05	0.0111
			hydrolase activity, acting on acid anhydrides	311	4	0.21	18.81	4.86e-05	0.0102
			2-alkenal reductase [NAD(P)+] activity	141	4	0.1	41.49	2.28e-06	0.00104
			oxidoreductase activity, acting on the CH-CH group of donors, NAD or NADP as acceptor	167	4	0.11	35.03	4.39e-06	0.00171
			oxidoreductase activity, acting on the CH-CH group of donors	193	4	0.13	30.31	7.7e-06	0.00234
			structural constituent of cuticle	109	3	0.07	40.25	5.54e-05	0.0108
			ATP binding	883	5	0.6	8.28	0.000218	0.0372
			adenyl ribonucleotide binding	904	5	0.62	8.09	0.000243	0.0391
			carbohydrate derivative binding	1238	6	0.85	7.09	9.74e-05	0.0177
			adenyl nucleotide binding	909	5	0.62	8.04	0.00025	0.0379
		C	structural constituent of cytoskeleton	22	3	0.01	> 100	1.92e-07	0.000523
		D	structural constituent of cytoskeleton	22	10	0.03	> 100	3.52e-22	9.6e-19
			structural molecule activity	323	15	0.46	32.78	8.34e-20	1.14e-16
			GTPase activity	164	11	0.23	47.35	3.86e-16	1.76e-13
			nucleoside-triphosphatase activity	262	11	0.37	29.64	5.34e-14	2.08e-11
			pyrophosphatase activity	294	11	0.42	26.41	1.8e-13	6.14e-11
			hydrolase activity, acting on acid anhydrides, in phosphorus-containing anhydrides	311	11	0.44	24.97	3.25e-13	9.87e-11
			hydrolase activity, acting on acid anhydrides	311	11	0.44	24.97	3.25e-13	8.88e-11
			hydrolase activity	2457	12	3.48	3.45	6.5e-05	0.00634
			GTP binding	194	12	0.27	43.67	3.43e-17	3.12e-14
			purine ribonucleoside triphosphate binding	1072	15	1.52	9.88	2.57e-12	5.41e-10
			nucleoside phosphate binding	1300	16	1.84	8.69	2.33e-12	5.29e-10
			organic cyclic compound binding	3209	17	4.55	3.74	1.64e-07	2.13e-05
			binding	5333	17	7.55	2.25	0.000367	0.0346
			heterocyclic compound binding	3189	17	4.52	3.76	1.49e-07	2.04e-05
			anion binding	1296	15	1.84	8.17	3.74e-11	5.37e-09
			ion binding	2775	15	3.93	3.82	1.15e-06	0.000125
			guanyl ribonucleotide binding	200	12	0.28	42.36	4.86e-17	3.32e-14
			purine ribonucleotide binding	1097	15	1.55	9.65	3.57e-12	6.96e-10
			purine nucleotide binding	1111	15	1.57	9.53	4.27e-12	7.77e-10
			nucleotide binding	1300	16	1.84	8.69	2.33e-12	5.77e-10
			small molecule binding	1402	16	1.99	8.06	7.24e-12	1.16e-09
			ribonucleotide binding	1112	15	1.58	9.52	4.32e-12	7.38e-10
			carbohydrate derivative binding	1238	15	1.75	8.55	1.97e-11	2.98e-09
			guanyl nucleotide binding	208	12	0.29	40.73	7.62e-17	4.16e-14
			structural constituent of chitin-based larval cuticle	101	5	0.14	34.95	3.61e-07	4.48e-05
			structural constituent of chitin-based cuticle	101	5	0.14	34.95	3.61e-07	4.29e-05
			structural constituent of cuticle	109	5	0.15	32.38	5.19e-07	5.91e-05
		E	structural constituent of cuticle	109	4	0.14	28.9	1.19e-05	0.0325
		F	protein tag	7	2	0	> 100	1.13e-05	0.0308
			structural constituent of cuticle	109	3	0.06	46.96	3.38e-05	0.0307
			structural molecule activity	323	4	0.19	21.13	2.85e-05	0.0389

## Sheet: ST1F. IDs Mapping Go Terms
Cluster	nGenes	Pathways	Genes
A	3	protein heterodimerization activity	EEC09557.1 EEC02656.1 EEC03614.1
A	9	protein binding	EEC14106.1 EEC05056.1 EEC09557.1 EEC02656.1 EEC01195.1 EEC09647.1 EEC20460.1 EEC03614.1 EEC16446.1
A	17	binding	EEC01647.1 EEC14106.1 EEC18671.1 EEC13271.1 EEC05056.1 EEC09557.1 EEC15712.1 EEC07402.1 EEC02656.1 EEC01195.1 EEC09647.1 EEC20460.1 EEC03614.1 EEC14737.1 EEC04237.1 EEC16446.1 EEC02823.
A	3	unfolded protein binding	EEC05056.1 EEC20460.1 EEC16446.1
B	4	misfolded protein binding	EEC14892.1 EEC19593.1 EEC03688.1 EEC11639.1
B	4	protein folding chaperone	EEC14892.1 EEC19593.1 EEC03688.1 EEC11639.1
B	4	heat shock protein binding	EEC14892.1 EEC19593.1 EEC03688.1 EEC11639.1
B	4	unfolded protein binding	EEC14892.1 EEC19593.1E EC03688.1 EEC11639.1
B	4	ATP hydrolysis activity	EEC14892.1 EEC19593.1 EEC03688.1 EEC11639.1
B	5	ATP-dependent activity	EEC14892.1 EEC19593.1 EEC03688.1 EEC17118.1 EEC11639.1
B	4	nucleoside-triphosphatase activity	EEC14892.1 EEC19593.1 EEC03688.1 EEC11639.1
B	4	pyrophosphatase activity	EEC14892.1 EEC19593.1 EEC03688.1 EEC11639.1
B	4	hydrolase activity, acting on acid anhydrides, in phosphorus-containing anhydrides	EEC14892.1 EEC19593.1 EEC03688.1 EEC11639.1
B	4	hydrolase activity, acting on acid anhydrides	EEC14892.1 EEC19593.1 EEC03688.1 EEC11639.1
B	4	2-alkenal reductase [NAD(P)+] activity	EEC14892.1 EEC03688.1 EEC01810.1 EEC11639.1
B	4	oxidoreductase activity, acting on the CH-CH group of donors, NAD or NADP as acceptor	EEC14892.1 EEC03688.1 EEC01810.1 EEC11639.1
B	4	oxidoreductase activity, acting on the CH-CH group of donors	EEC14892.1 EEC03688.1 EEC01810.1 EEC11639.1
B	3	structural constituent of cuticle	EEC07075.1 EEC03471.1 EEC03470.1
B	5	ATP binding	EEC14892.1 EEC19593.1 EEC03688.1 EEC17118.1 EEC11639.1
B	5	adenyl ribonucleotide binding	EEC14892.1 EEC19593.1 EEC03688.1 EEC17118.1 EEC11639.1
B	6	carbohydrate derivative binding	EEC14892.1 EEC00993.1 EEC19593.1 EEC03688.1 EEC17118.1 EEC11639.1
B	5	adenyl nucleotide binding	EEC14892.1 EEC19593.1 EEC03688.1 EEC17118.1 EEC11639.1
C	3	structural constituent of cytoskeleton	EEC08136.1 EEC14639.1 EEC03517.1
D	10	structural constituent of cytoskeleton	EEC06076.1 EEC05915.1 EEC12427.1 EEC20577.1 EEC20578.1 EEC03514.1 EEC11984.1 EEC01384.1 EEC05710.1 EEC02794.1
D	15	structural molecule activity	EEC06076.1 EEC05915.1 EEC12427.1 EEC20577.1 EEC04043.1 EEC01927.1 EEC04675.1 EEC20578.1 EEC03514.1 EEC11984.1 EEC01924.1 EEC01384.1 EEC05710.1 EEC02794.1 EEC08503.1
D	11	GTPase activity	EEC12401.1 EEC06076.1 EEC05915.1 EEC20577.1 EEC20578.1 EEC03514.1 EEC11984.1 EEC01384.1 EEC05710.1 EEC02794.1 EEC12621.1
D	11	nucleoside-triphosphatase activity	EEC12401.1 EEC06076.1 EEC05915.1 EEC20577.1 EEC20578.1 EEC03514.1 EEC11984.1 EEC01384.1 EEC05710.1 EEC02794.1 EEC12621.1
D	11	pyrophosphatase activity	EEC12401.1 EEC06076.1 EEC05915.1 EEC20577.1 EEC20578.1 EEC03514.1 EEC11984.1 EEC01384.1 EEC05710.1 EEC02794.1 EEC12621.1
D	11	hydrolase activity, acting on acid anhydrides, in phosphorus-containing anhydrides	EEC12401.1 EEC06076.1 EEC05915.1 EEC20577.1 EEC20578.1 EEC03514.1 EEC11984.1 EEC01384.1 EEC05710.1 EEC02794.1 EEC12621.1
D	11	hydrolase activity, acting on acid anhydrides	EEC12401.1 EEC06076.1 EEC05915.1 EEC20577.1 EEC20578.1 EEC03514.1 EEC11984.1 EEC01384.1 EEC05710.1 EEC02794.1 EEC12621.1
D	12	hydrolase activity	EEC12401.1 EEC06076.1 EEC05915.1 EEC02131.1 EEC20577.1 EEC20578.1 EEC03514.1 EEC11984.1 EEC01384.1 EEC05710.1 EEC02794.1 EEC12621.1
D	12	GTP binding	EEC12401.1 EEC06076.1 EEC05915.1 EEC12427.1 EEC20577.1 EEC20578.1 EEC03514.1 EEC11984.1 EEC01384.1 EEC05710.1 EEC02794.1 EEC12621.1
D	15	purine ribonucleoside triphosphate binding	EEC12401.1 EEC06076.1 EEC05915.1 EEC12427.1 EEC02131.1 EEC20577.1 EEC20578.1 EEC03514.1 EEC11984.1 EEC14604.1 EEC01384.1 EEC18473.1 EEC05710.1 EEC02794.1 EEC12621.1
D	16	nucleoside phosphate binding	EEC12401.1 EEC06076.1 EEC05915.1 EEC12427.1 EEC02131.1 EEC20577.1 EEC20578.1 EEC03514.1 EEC11984.1 EEC14604.1 EEC01384.1 EEC18473.1 EEC05710.1 EEC02794.1 EEC12621.1 EEC07171.1
D	17	organic cyclic compound binding	EEC12401.1 EEC06076.1 EEC05915.1 EEC12427.1 EEC02131.1 EEC06154.1 EEC20577.1 EEC20578.1 EEC03514.1 EEC11984.1 EEC14604.1 EEC01384.1 EEC18473.1 EEC05710.1 EEC02794.1 EEC12621.1 EEC07171.1
D	17	binding	EEC12401.1 EEC06076.1 EEC05915.1 EEC12427.1 EEC02131.1 EEC06154.1 EEC20577.1 EEC20578.1 EEC03514.1 EEC11984.1 EEC14604.1 EEC01384.1 EEC18473.1 EEC05710.1 EEC02794.1 EEC12621.1 EEC07171.1
D	17	heterocyclic compound binding	EEC12401.1 EEC06076.1 EEC05915.1 EEC12427.1 EEC02131.1 EEC06154.1 EEC20577.1 EEC20578.1 EEC03514.1 EEC11984.1 EEC14604.1 EEC01384.1 EEC18473.1 EEC05710.1 EEC02794.1 EEC12621.1 EEC07171.1
D	15	anion binding	EEC12401.1 EEC06076.1 EEC05915.1 EEC12427.1 EEC02131.1 EEC20577.1 EEC20578.1 EEC03514.1 EEC11984.1 EEC14604.1 EEC01384.1 EEC18473.1 EEC05710.1 EEC02794.1 EEC12621.1
D	15	ion binding	EEC12401.1 EEC06076.1 EEC05915.1 EEC12427.1 EEC02131.1 EEC20577.1 EEC20578.1 EEC03514.1 EEC11984.1 EEC14604.1 EEC01384.1 EEC18473.1 EEC05710.1 EEC02794.1 EEC12621.1
D	12	guanyl ribonucleotide binding	EEC12401.1 EEC06076.1 EEC05915.1 EEC12427.1 EEC20577.1 EEC20578.1 EEC03514.1 EEC11984.1 EEC01384.1 EEC05710.1 EEC02794.1 EEC12621.1
D	15	purine ribonucleotide binding	EEC12401.1 EEC06076.1 EEC05915.1 EEC12427.1 EEC02131.1 EEC20577.1 EEC20578.1 EEC03514.1 EEC11984.1 EEC14604.1 EEC01384.1 EEC18473.1 EEC05710.1 EEC02794.1 EEC12621.1
D	15	purine nucleotide binding	EEC12401.1 EEC06076.1 EEC05915.1 EEC12427.1 EEC02131.1 EEC20577.1 EEC20578.1 EEC03514.1 EEC11984.1 EEC14604.1 EEC01384.1 EEC18473.1 EEC05710.1 EEC02794.1 EEC12621.1
D	16	nucleotide binding	EEC12401.1 EEC06076.1 EEC05915.1 EEC12427.1 EEC02131.1 EEC20577.1 EEC20578.1 EEC03514.1 EEC11984.1 EEC14604.1 EEC01384.1 EEC18473.1 EEC05710.1 EEC02794.1 EEC12621.1 EEC07171.1
D	16	small molecule binding	EEC12401.1 EEC06076.1 EEC05915.1 EEC12427.1 EEC02131.1 EEC20577.1 EEC20578.1 EEC03514.1 EEC11984.1 EEC14604.1 EEC01384.1 EEC18473.1 EEC05710.1 EEC02794.1 EEC12621.1 EEC07171.1
D	15	ribonucleotide binding	EEC12401.1 EEC06076.1 EEC05915.1 EEC12427.1 EEC02131.1 EEC20577.1 EEC20578.1 EEC03514.1 EEC11984.1 EEC14604.1 EEC01384.1 EEC18473.1 EEC05710.1 EEC02794.1 EEC12621.1
D	15	carbohydrate derivative binding	EEC12401.1 EEC06076.1 EEC05915.1 EEC12427.1 EEC02131.1 EEC20577.1 EEC20578.1 EEC03514.1 EEC11984.1 EEC14604.1 EEC01384.1 EEC18473.1 EEC05710.1 EEC02794.1 EEC12621.1
D	12	guanyl nucleotide binding	EEC12401.1 EEC06076.1 EEC05915.1 EEC12427.1 EEC20577.1 EEC20578.1 EEC03514.1 EEC11984.1 EEC01384.1 EEC05710.1 EEC02794.1 EEC12621.1
D	5	structural constituent of chitin-based larval cuticle	EEC04043.1 EEC01927.1 EEC04675.1 EEC01924.1 EEC08503.1
D	5	structural constituent of chitin-based cuticle	EEC04043.1 EEC01927.1 EEC04675.1 EEC01924.1 EEC08503.1
D	5	structural constituent of cuticle	EEC04043.1 EEC01927.1 EEC04675.1 EEC01924.1 EEC08503.1
E	4	structural constituent of cuticle	EEC11064.1 EEC01928.1 EEC11084.1 EEC09495.1
F	2	protein tag	EEC00212.1 EEC14178.1
F	3	structural constituent of cuticle	EEC09166.1 EEC04674.1 EEC14149.1
F	4	structural molecule activity	EEC09166.1 EEC00212.1 EEC04674.1 EEC14149.1

## Sheet: ST1G.Tick mouthpart proteins
Accession	description	FUNCTIONAL CATEGORY	occurrence	status	peptide_count_UNFED TiCK MOUTHPART	peptide_count_CEMENT OF 24 H ATTACHED TICKS	peptide_count_CEMENT OF 6 H ATTACHED TICKS	NSAF_AMZR-UNFED TiCK MOUTHPART	NSAF_AMZR-CEMENT OF 24 H ATTACHED TICKS	NSAF_AMZR-CEMENT OF 6 H ATTACHED TICKS	EMPAI_AMZR-UNFED TiCK MOUTHPART	EMPAI_AMZR-CEMENT OF 24 H ATTACHED TICKS	EMPAI_AMZR-CEMENT OF 6 H ATTACHED TICKS	spectral_count_UNFED TiCK MOUTHPART	spectral_count_CEMENT OF 24 H ATTACHED TICKS	spectral_count_CEMENT OF 6 H ATTACHED TICKS	seqcov_AMZR-UNFED TiCK MOUTHPART	seqcov_AMZR-CEMENT OF 24 H ATTACHED TICKS	seqcov_CEMENT OF 6 H ATTACHED TICKS
AAK97814.1	glutathione peroxidase [Ixodes scapularis]	1	1_0_0_	11	0	0	0.000958	0	0	0.633052	0	0	16	0	0	0.213	0	0
AAM93645.1	alpha-2-macroglobulin, partial [Ixodes scapularis]	1	1_0_0_	26	0	0	0.00142546	0	0	1.48313	0	0	42	0	0	0.395	0	0
AAO85923.1	Is6 [Ixodes scapularis]	1	1_0_0_	3	0	0	0.00172649	0	0	0.462177	0	0	15	0	0	0.165	0	0
AAV63539.1	fed tick salivary protein 5 [Ixodes scapularis]	1	1_0_0_	8	0	0	0.000697	0	0	0.782379	0	0	9	0	0	0.251	0	0
AAV80788.1	putative secreted salivary gland peptide [Ixodes scapularis]	1	1_0_0_	19	0	0	0.00148194	0	0	0.862087	0	0	44	0	0	0.27	0	0
AAV80791.1	putative secreted salivary gland peptide [Ixodes scapularis]	1	1_0_0_	4	0	0	0.000904	0	0	2.09742	0	0	11	0	0	0.491	0	0
AAY66581.1	putative salivary secreted protein [Ixodes scapularis]	1	1_0_0_	9	0	0	0.000668	0	0	0.158777	0	0	11	0	0	0.064	0	0
AAY66588.1	angiopoietin-like protein, partial [Ixodes scapularis]	1	1_0_0_	3	0	0	0.000394	0	0	0.114295	0	0	7	0	0	0.047	0	0
AAY66722.1	salivary selenoprotein M precursor [Ixodes scapularis]	1	1_0_0_	3	0	0	0.00041	0	0	0.330454	0	0	4	0	0	0.124	0	0
AAY66814.1	selenium dependent salivary glutathione peroxidase [Ixodes scapularis]	1	1_0_0_	5	0	0	0.000304	0	0	0.592209	0	0	5	0	0	0.202	0	0
AAY66847.1	superoxide dismutase Cu-Zn [Ixodes scapularis]	1	1_0_0_	12	0	0	0.00163306	0	0	1.0797	0	0	19	0	0	0.318	0	0
AAY66852.1	ADP/ATP translocase [Ixodes scapularis]	1	1_0_0_	7	0	0	0.000531	0	0	0.279381	0	0	12	0	0	0.107	0	0
AAY66864.1	cytoplasmic cystatin [Ixodes scapularis]	1	1_0_0_	10	0	0	0.00301589	0	0	2.81944	0	0	18	0	0	0.582	0	0
AAY66869.1	NADH dehydrogenase 1 alpha subcomplex [Ixodes scapularis]	1	1_0_0_	9	0	0	0.00212436	0	0	1.03704	0	0	13	0	0	0.309	0	0
AAY66872.1	ATP synthase D chain [Ixodes scapularis]	1	1_0_0_	22	0	0	0.00284737	0	0	2.0761	0	0	37	0	0	0.488	0	0
AAY66877.1	nonmuscle myosin essential light chain [Ixodes scapularis]	1	1_0_0_	9	0	0	0.00180087	0	0	0.840772	0	0	20	0	0	0.265	0	0
AAY66885.1	ribosomal protein S18, partial [Ixodes scapularis]	1	1_0_0_	4	0	0	0.000692	0	0	0.330454	0	0	8	0	0	0.124	0	0
AAY66899.1	ribosomal protein S12 [Ixodes scapularis]	1	1_0_0_	3	0	0	0.000301	0	0	0.30017	0	0	3	0	0	0.114	0	0
AAY66912.1	putative heat shock-related protein [Ixodes scapularis]	1	1_0_0_	3	0	0	0.000693	0	0	0.142878	0	0	9	0	0	0.058	0	0
AAY66963.1	40S ribosomal protein S7-like, partial [Ixodes scapularis]	1	1_0_0_	6	0	0	0.000735	0	0	0.485936	0	0	11	0	0	0.172	0	0
AAY66965.1	40S ribosomal protein S30 [Ixodes scapularis]	1	1_0_0_	2	0	0	0.000198	0	0	0.188502	0	0	2	0	0	0.075	0	0
AAY66973.1	protein disulfide-isomerase [Ixodes scapularis]	1	1_0_0_	7	0	0	0.000383	0	0	0.737801	0	0	7	0	0	0.24	0	0
AAY66982.1	cyclophilin A [Ixodes scapularis]	1	1_0_0_	8	0	0	0.000882	0	0	0.721869	0	0	11	0	0	0.236	0	0
AAY66986.1	F1F0-type ATP synthase subunit g [Ixodes scapularis]	1	1_0_0_	2	0	0	0.000276	0	0	0.303167	0	0	2	0	0	0.115	0	0
AEE89467.1	salivary protein antigen P23 [Ixodes scapularis]	1	1_0_0_	18	0	0	0.00208682	0	0	1.29087	0	0	35	0	0	0.36	0	0
AID54718.1	blood meal-induced serine protease inhibitor [Ixodes scapularis]	1	1_0_0_	55	0	0	0.00364677	0	0	2.70681	0	0	108	0	0	0.569	0	0
EEC00135.1	alkaline phosphatase, putative [Ixodes scapularis]	1	1_0_0_	4	0	0	0.000126	0	0	0.109175	0	0	4	0	0	0.045	0	0
EEC00164.1	ATP synthase D chain, putative [Ixodes scapularis]	1	1_0_0_	16	0	0	0.00258757	0	0	1.97852	0	0	26	0	0	0.474	0	0
EEC00200.1	ATP synthase F chain [Ixodes scapularis]	1	1_0_0_	3	0	0	0.000742	0	0	0.238797	0	0	6	0	0	0.093	0	0
EEC00374.1	secreted salivary gland peptide, putative, partial [Ixodes scapularis]	1	1_0_0_	2	0	0	0.000395	0	0	0.733804	0	0	2	0	0	0.239	0	0
EEC00400.1	protein hu-li tai shao, putative [Ixodes scapularis]	1	1_0_0_	12	0	0	0.000336	0	0	0.690441	0	0	16	0	0	0.228	0	0
EEC00426.1	cuticle protein, putative [Ixodes scapularis]	1	1_0_0_	12	0	0	0.00308089	0	0	0.674943	0	0	27	0	0	0.224	0	0
EEC00524.1	myosin heavy chain, skeletal muscle or cardiac muscle, putative [Ixodes scapularis]	1	1_0_0_	88	0	0	0.000942	0	0	0.566751	0	0	129	0	0	0.195	0	0
EEC00570.1	spectrin alpha chain, putative [Ixodes scapularis]	1	1_0_0_	28	0	0	0.000212	0	0	0.216186	0	0	38	0	0	0.085	0	0
EEC00593.1	meprin A metalloprotease, putative [Ixodes scapularis]	1	1_0_0_	6	0	0	0.000245	0	0	0.161449	0	0	8	0	0	0.065	0	0
EEC00594.1	secreted protein, putative [Ixodes scapularis]	1	1_0_0_	5	0	0	0.00106278	0	0	0.629296	0	0	11	0	0	0.212	0	0
EEC00620.1	heat shock protein, putative [Ixodes scapularis]	1	1_0_0_	2	0	0	3.31e-05	0	0	0.0447202	0	0	2	0	0	0.019	0	0
EEC00630.1	secreted protein, putative, partial [Ixodes scapularis]	1	1_0_0_	18	0	0	0.00290556	0	0	2.0761	0	0	36	0	0	0.488	0	0
EEC00639.1	40S ribosomal protein S30, putative [Ixodes scapularis]	1	1_0_0_	2	0	0	0.000196	0	0	0.185769	0	0	2	0	0	0.074	0	0
EEC00674.1	anhydro-N-acetylmuramic acid kinase, putative [Ixodes scapularis]	1	1_0_0_	2	0	0	6.97e-05	0	0	0.101539	0	0	2	0	0	0.042	0	0
EEC00680.1	actin, putative [Ixodes scapularis]	1	1_0_0_	18	0	0	0.00113253	0	0	1.10863	0	0	32	0	0	0.324	0	0
EEC00725.1	thioredoxin H2 protein, putative [Ixodes scapularis]	1	1_0_0_	3	0	0	0.00018	0	0	0.205036	0	0	3	0	0	0.081	0	0
EEC00727.1	conserved hypothetical protein [Ixodes scapularis]	1	1_0_0_	2	0	0	0.000105	0	0	0.294196	0	0	2	0	0	0.112	0	0
EEC00832.1	sorting nexin, putative [Ixodes scapularis]	1	1_0_0_	3	0	0	9.73e-05	0	0	0.210598	0	0	3	0	0	0.083	0	0
EEC00876.1	lamin, putative [Ixodes scapularis]	1	1_0_0_	23	0	0	0.000663	0	0	0.541701	0	0	29	0	0	0.188	0	0
EEC00912.1	homocysteine S-methyltransferase, putative [Ixodes scapularis]	1	1_0_0_	8	0	0	0.000278	0	0	0.472312	0	0	8	0	0	0.168	0	0
EEC00917.1	acid methyltransferase, putative [Ixodes scapularis]	1	1_0_0_	7	0	0	0.000509	0	0	0.651962	0	0	9	0	0	0.218	0	0
EEC01000.1	manganese superoxide dismutase, putative, partial [Ixodes scapularis]	1	1_0_0_	5	0	0	0.000355	0	0	0.374042	0	0	6	0	0	0.138	0	0
EEC01013.1	serine protease, putative [Ixodes scapularis]	1	1_0_0_	2	0	0	7.74e-05	0	0	0.0839269	0	0	2	0	0	0.035	0	0
EEC01026.1	conserved hypothetical protein [Ixodes scapularis]	1	1_0_0_	2	0	0	6.33e-05	0	0	0.109175	0	0	2	0	0	0.045	0	0
EEC01057.1	hypothetical protein IscW_ISCW015904 [Ixodes scapularis]	1	1_0_0_	6	0	0	0.000959	0	0	0.442115	0	0	10	0	0	0.159	0	0
EEC01072.1	beta-1,4-mannosyl-glycoprotein beta-1,4-N-acetylglucosaminyl-transferase, putative [Ixodes scapularis]	1	1_0_0_	3	0	0	0.000211	0	0	0.0764652	0	0	6	0	0	0.032	0	0
EEC01091.1	lumican, putative [Ixodes scapularis]	1	1_0_0_	5	0	0	0.000242	0	0	0.355189	0	0	5	0	0	0.132	0	0
EEC01138.1	medium-chain acyl-CoA dehydrogenase, putative [Ixodes scapularis]	1	1_0_0_	3	0	0	0.000289	0	0	0.153453	0	0	6	0	0	0.062	0	0
EEC01200.1	D-3-phosphoglycerate dehydrogenase, putative, partial [Ixodes scapularis]	1	1_0_0_	5	0	0	0.00014	0	0	0.191242	0	0	5	0	0	0.076	0	0
EEC01266.1	hypothetical protein IscW_ISCW000172 [Ixodes scapularis]	1	1_0_0_	2	0	0	0.00026	0	0	0.3122	0	0	2	0	0	0.118	0	0
EEC01294.1	calmodulin, putative [Ixodes scapularis]	1	1_0_0_	3	0	0	0.00025	0	0	0.261828	0	0	3	0	0	0.101	0	0
EEC01310.1	secreted protein, putative [Ixodes scapularis]	1	1_0_0_	4	0	0	0.000448	0	0	0.207814	0	0	7	0	0	0.082	0	0
EEC01318.1	chaperonin complex component, TCP-1 gamma subunit, putative [Ixodes scapularis]	1	1_0_0_	4	0	0	0.000182	0	0	0.145513	0	0	7	0	0	0.059	0	0
EEC01366.1	40S ribosomal protein S7, putative [Ixodes scapularis]	1	1_0_0_	5	0	0	0.000602	0	0	0.468926	0	0	9	0	0	0.167	0	0
EEC01368.1	secreted salivary gland peptide, putative, partial [Ixodes scapularis]	1	1_0_0_	9	0	0	0.0015833	0	0	0.678804	0	0	25	0	0	0.225	0	0
EEC01375.1	alpha tubulin, putative [Ixodes scapularis]	1	1_0_0_	14	0	0	0.0015774	0	0	0.406048	0	0	46	0	0	0.148	0	0
EEC01434.1	thrombin inhibitor, putative [Ixodes scapularis]	1	1_0_0_	5	0	0	0.000283	0	0	0.0764652	0	0	8	0	0	0.032	0	0
EEC01463.1	glutamate dehydrogenase, putative [Ixodes scapularis]	1	1_0_0_	14	0	0	0.00041	0	0	0.364583	0	0	17	0	0	0.135	0	0
EEC01536.1	hypothetical protein IscW_ISCW001139 [Ixodes scapularis]	1	1_0_0_	3	0	0	0.000445	0	0	0.377209	0	0	8	0	0	0.139	0	0
EEC01538.1	secreted GGY protein, putative [Ixodes scapularis]	1	1_0_0_	2	0	0	0.000344	0	0	0.432188	0	0	2	0	0	0.156	0	0
EEC01554.1	thioredoxin domain-containing protein, putative [Ixodes scapularis]	1	1_0_0_	2	0	0	9.95e-05	0	0	0.210598	0	0	2	0	0	0.083	0	0
EEC01575.1	hypothetical protein IscW_ISCW001652 [Ixodes scapularis]	1	1_0_0_	3	0	0	0.000662	0	0	0.172195	0	0	8	0	0	0.069	0	0
EEC01576.1	secreted protein, putative [Ixodes scapularis]	1	1_0_0_	5	0	0	0.0012885	0	0	1.50035	0	0	11	0	0	0.398	0	0
EEC01613.1	protein disulfide isomerase, putative [Ixodes scapularis]	1	1_0_0_	22	0	0	0.000872	0	0	0.995262	0	0	32	0	0	0.3	0	0
EEC01614.1	janus-A, putative [Ixodes scapularis]	1	1_0_0_	3	0	0	0.00032	0	0	0.475707	0	0	3	0	0	0.169	0	0
EEC01653.1	S-adenosylhomocysteine hydrolase, putative [Ixodes scapularis]	1	1_0_0_	4	0	0	0.000156	0	0	0.119438	0	0	5	0	0	0.049	0	0
EEC01729.1	Mapmodulin, putative [Ixodes scapularis]	1	1_0_0_	4	0	0	0.000213	0	0	0.577611	0	0	4	0	0	0.198	0	0
EEC01730.1	nonmuscle myosin essential light chain [Ixodes scapularis]	1	1_0_0_	11	0	0	0.00198096	0	0	1.8119	0	0	22	0	0	0.449	0	0
EEC01745.1	processing peptidase beta subunit, putative [Ixodes scapularis]	1	1_0_0_	14	0	0	0.000497	0	0	0.393157	0	0	18	0	0	0.144	0	0
EEC01763.1	3-phosphoglycerate kinase, putative [Ixodes scapularis]	1	1_0_0_	21	0	0	0.00105253	0	0	1.0893	0	0	33	0	0	0.32	0	0
EEC01767.1	proline and glutamine-rich splicing factor (SFPQ), putative [Ixodes scapularis]	1	1_0_0_	2	0	0	3.95e-05	0	0	0.104079	0	0	2	0	0	0.043	0	0
EEC01793.1	secreted salivary gland peptide, putative [Ixodes scapularis]	1	1_0_0_	2	0	0	0.000136	0	0	0.16681	0	0	2	0	0	0.067	0	0
EEC01796.1	translation initiation factor 4F, helicase subunit, putative, partial [Ixodes scapularis]	1	1_0_0_	5	0	0	0.000157	0	0	0.135011	0	0	5	0	0	0.055	0	0
EEC01895.1	hemolin, putative, partial [Ixodes scapularis]	1	1_0_0_	8	0	0	0.000588	0	0	0.291219	0	0	12	0	0	0.111	0	0
EEC01921.1	cuticle protein, putative [Ixodes scapularis]	1	1_0_0_	3	0	0	0.000253	0	0	0.227439	0	0	3	0	0	0.089	0	0
EEC01925.1	conserved hypothetical protein [Ixodes scapularis]	1	1_0_0_	7	0	0	0.000813	0	0	0.629296	0	0	11	0	0	0.212	0	0
EEC01926.1	cuticle protein, putative [Ixodes scapularis]	1	1_0_0_	23	0	0	0.00485596	0	0	1.46037	0	0	62	0	0	0.391	0	0
EEC01936.1	chitinase, putative [Ixodes scapularis]	1	1_0_0_	14	0	0	0.00108728	0	0	0.749847	0	0	23	0	0	0.243	0	0
EEC02000.1	voltage-dependent anion-selective channel, putative [Ixodes scapularis]	1	1_0_0_	11	0	0	0.000845	0	0	1.01837	0	0	18	0	0	0.305	0	0
EEC02047.1	prohibitin, putative [Ixodes scapularis]	1	1_0_0_	6	0	0	0.000359	0	0	0.342765	0	0	7	0	0	0.128	0	0
EEC02063.1	flavin-containing monooxygenase, putative [Ixodes scapularis]	1	1_0_0_	2	0	0	6.67e-05	0	0	0.0964782	0	0	2	0	0	0.04	0	0
EEC02129.1	F0F1-type ATP synthase, alpha subunit, putative [Ixodes scapularis]	1	1_0_0_	3	0	0	0.000155	0	0	0.0543869	0	0	6	0	0	0.023	0	0
EEC02228.1	cuticular protein, putative, partial [Ixodes scapularis]	1	1_0_0_	2	0	0	0.00026	0	0	0.606941	0	0	2	0	0	0.206	0	0
EEC02290.1	secreted inorganic pyrophosphatase, putative, partial [Ixodes scapularis]	1	1_0_0_	3	0	0	0.000116	0	0	0.158777	0	0	3	0	0	0.064	0	0
EEC02299.1	adenylate kinase isoenzyme, putative [Ixodes scapularis]	1	1_0_0_	4	0	0	0.000119	0	0	0.0641431	0	0	5	0	0	0.027	0	0
EEC02308.1	PDZ domain protein [Ixodes scapularis]	1	1_0_0_	26	0	0	0.00224769	0	0	1.47172	0	0	54	0	0	0.393	0	0
EEC02351.1	hemolectin, putative, partial [Ixodes scapularis]	1	1_0_0_	28	0	0	0.00014	0	0	0.14025	0	0	30	0	0	0.057	0	0
EEC02360.1	E1b-55kD-associated protein, putative [Ixodes scapularis]	1	1_0_0_	3	0	0	0.00017	0	0	0.428894	0	0	3	0	0	0.155	0	0
EEC02361.1	ribosomal protein L11, putative [Ixodes scapularis]	1	1_0_0_	3	0	0	0.000212	0	0	0.188502	0	0	3	0	0	0.075	0	0
EEC02407.1	cytochrome C oxidase subunit VIc [Ixodes scapularis]	1	1_0_0_	3	0	0	0.00104498	0	0	0.438799	0	0	6	0	0	0.158	0	0
EEC02422.1	fibrinogen, putative [Ixodes scapularis]	1	1_0_0_	3	0	0	0.000548	0	0	0.161449	0	0	7	0	0	0.065	0	0
EEC02464.1	N-acetyltransferase, putative, partial [Ixodes scapularis]	1	1_0_0_	2	0	0	3.63e-05	0	0	0.142878	0	0	2	0	0	0.058	0	0
EEC02492.1	fasciclin, putative [Ixodes scapularis]	1	1_0_0_	5	0	0	8.27e-05	0	0	0.0964782	0	0	5	0	0	0.04	0	0
EEC02529.1	heat shock protein, putative [Ixodes scapularis]	1	1_0_0_	14	0	0	0.00219254	0	0	1.1727	0	0	27	0	0	0.337	0	0
EEC02541.1	secreted protein, putative [Ixodes scapularis]	1	1_0_0_	3	0	0	0.000305	0	0	0.270574	0	0	6	0	0	0.104	0	0
EEC02542.1	secreted protein, putative [Ixodes scapularis]	1	1_0_0_	3	0	0	0.000257	0	0	0.129796	0	0	4	0	0	0.053	0	0
EEC02546.1	sodium/chloride dependent transporter, putative [Ixodes scapularis]	1	1_0_0_	3	0	0	0.000456	0	0	0.183042	0	0	8	0	0	0.073	0	0
EEC02577.1	conserved hypothetical protein, partial [Ixodes scapularis]	1	1_0_0_	2	0	0	6.29e-05	0	0	0.0914403	0	0	2	0	0	0.038	0	0
EEC02614.1	medium-chain acyl-CoA dehydrogenase, putative, partial [Ixodes scapularis]	1	1_0_0_	2	0	0	6.46e-05	0	0	0.1508	0	0	2	0	0	0.061	0	0
EEC02665.1	chloride channel, putative [Ixodes scapularis]	1	1_0_0_	3	0	0	0.000168	0	0	0.145513	0	0	3	0	0	0.059	0	0
EEC02680.1	pterin-4-alpha-carbinolamine dehydratase, putative, partial [Ixodes scapularis]	1	1_0_0_	4	0	0	0.000715	0	0	0.610646	0	0	6	0	0	0.207	0	0
EEC02682.1	alpha-crystallin B chain, putative [Ixodes scapularis]	1	1_0_0_	19	0	0	0.00281464	0	0	1.33346	0	0	37	0	0	0.368	0	0
EEC02684.1	conserved hypothetical protein, partial [Ixodes scapularis]	1	1_0_0_	50	0	0	0.00168324	0	0	1.74789	0	0	88	0	0	0.439	0	0
EEC02729.1	palmitoyl-protein thioesterase precursor, putative [Ixodes scapularis]	1	1_0_0_	5	0	0	0.000361	0	0	0.1508	0	0	9	0	0	0.061	0	0
EEC02737.1	granulin, putative, partial [Ixodes scapularis]	1	1_0_0_	2	0	0	0.000181	0	0	0.207814	0	0	2	0	0	0.082	0	0
EEC02741.1	catalase, putative [Ixodes scapularis]	1	1_0_0_	13	0	0	0.00155114	0	0	0.862087	0	0	30	0	0	0.27	0	0
EEC02761.1	DEK domain-containing protein, putative [Ixodes scapularis]	1	1_0_0_	2	0	0	0.00013	0	0	0.402814	0	0	2	0	0	0.147	0	0
EEC02762.1	conserved hypothetical protein [Ixodes scapularis]	1	1_0_0_	3	0	0	0.000404	0	0	0.279381	0	0	4	0	0	0.107	0	0
EEC02857.1	serine protease, putative [Ixodes scapularis]	1	1_0_0_	3	0	0	0.000272	0	0	0.0990058	0	0	6	0	0	0.041	0	0
EEC02880.1	cAMP-dependent protein kinase type I-beta regulatory subunit, putative, partial [Ixodes scapularis]	1	1_0_0_	7	0	0	0.000458	0	0	0.202264	0	0	13	0	0	0.08	0	0
EEC02977.1	Hsp70, putative, partial [Ixodes scapularis]	1	1_0_0_	9	0	0	0.000238	0	0	0.156112	0	0	12	0	0	0.063	0	0
EEC03048.1	Cdc42 protein, putative, partial [Ixodes scapularis]	1	1_0_0_	3	0	0	0.000278	0	0	0.336596	0	0	5	0	0	0.126	0	0
EEC03076.1	secreted protein, putative [Ixodes scapularis]	1	1_0_0_	11	0	0	0.00121118	0	0	0.534617	0	0	28	0	0	0.186	0	0
EEC03121.1	NADH:ubiquinone oxidoreductase, NDUFC2/B14.5B subunit, putative [Ixodes scapularis]	1	1_0_0_	3	0	0	0.000602	0	0	0.233105	0	0	6	0	0	0.091	0	0
EEC03122.1	DNA-binding protein, putative [Ixodes scapularis]	1	1_0_0_	8	0	0	0.000703	0	0	0.428894	0	0	11	0	0	0.155	0	0
EEC03472.1	cuticular protein, putative [Ixodes scapularis]	1	1_0_0_	6	0	0	0.00190387	0	0	0.999862	0	0	21	0	0	0.301	0	0
EEC03473.1	cuticle protein, putative [Ixodes scapularis]	1	1_0_0_	3	0	0	0.00188096	0	0	0.169499	0	0	27	0	0	0.068	0	0
EEC03474.1	cuticle protein, putative [Ixodes scapularis]	1	1_0_0_	12	0	0	0.00302039	0	0	1.41546	0	0	34	0	0	0.383	0	0
EEC03557.1	microtubule-binding protein, putative, partial [Ixodes scapularis]	1	1_0_0_	2	0	0	9.63e-05	0	0	0.106624	0	0	2	0	0	0.044	0	0
EEC03582.1	THO complex subunit, putative [Ixodes scapularis]	1	1_0_0_	5	0	0	0.000202	0	0	0.482518	0	0	5	0	0	0.171	0	0
EEC03607.1	hypothetical protein IscW_ISCW002960 [Ixodes scapularis]	1	1_0_0_	7	0	0	0.00125776	0	0	0.156112	0	0	21	0	0	0.063	0	0
EEC03622.1	conserved hypothetical protein [Ixodes scapularis]	1	1_0_0_	14	0	0	0.00240001	0	0	1.03236	0	0	33	0	0	0.308	0	0
EEC03647.1	peptidyl-prolyl cis-trans isomerase, putative [Ixodes scapularis]	1	1_0_0_	2	0	0	0.00015	0	0	0.250259	0	0	2	0	0	0.097	0	0
EEC03752.1	myosin regulatory light chain, putative [Ixodes scapularis]	1	1_0_0_	5	0	0	0.000395	0	0	0.409289	0	0	6	0	0	0.149	0	0
EEC03753.1	myosin regulatory light chain, putative [Ixodes scapularis]	1	1_0_0_	9	0	0	0.00138521	0	0	0.577611	0	0	18	0	0	0.198	0	0
EEC03789.1	tyrosine kinase, putative [Ixodes scapularis]	1	1_0_0_	3	0	0	8.86e-05	0	0	0.0739894	0	0	3	0	0	0.031	0	0
EEC03844.1	single-stranded DNA binding protein P9, putative [Ixodes scapularis]	1	1_0_0_	4	0	0	0.000581	0	0	0.625549	0	0	5	0	0	0.211	0	0
EEC03926.1	secreted salivary gland peptide, putative [Ixodes scapularis]	1	1_0_0_	4	0	0	0.00104498	0	0	0.94536	0	0	9	0	0	0.289	0	0
EEC03946.1	peroxisomal acyl-CoA oxidase, putative [Ixodes scapularis]	1	1_0_0_	2	0	0	4e-05	0	0	0.0641431	0	0	2	0	0	0.027	0	0
EEC03949.1	NADH-ubiquinone reductase, putative [Ixodes scapularis]	1	1_0_0_	9	0	0	0.0002	0	0	0.3122	0	0	11	0	0	0.118	0	0
EEC04019.1	conserved hypothetical protein, partial [Ixodes scapularis]	1	1_0_0_	18	0	0	0.00147071	0	0	0.492794	0	0	37	0	0	0.174	0	0
EEC04075.1	hypothetical protein IscW_ISCW003343 [Ixodes scapularis]	1	1_0_0_	8	0	0	0.00125209	0	0	0.409289	0	0	14	0	0	0.149	0	0
EEC04184.1	short chain alcohol dehydrogenase, putative [Ixodes scapularis]	1	1_0_0_	3	0	0	0.000161	0	0	0.119438	0	0	3	0	0	0.049	0	0
EEC04417.1	2-oxoglutarate dehydrogenase, putative [Ixodes scapularis]	1	1_0_0_	3	0	0	7.44e-05	0	0	0.0447202	0	0	5	0	0	0.019	0	0
EEC04423.1	hypothetical protein IscW_ISCW003329 [Ixodes scapularis]	1	1_0_0_	2	0	0	3.99e-05	0	0	0.0471286	0	0	4	0	0	0.02	0	0
EEC04431.1	lysosomal acid phosphatase, putative [Ixodes scapularis]	1	1_0_0_	78	0	0	0.0118879	0	0	1.85759	0	0	335	0	0	0.456	0	0
EEC04510.1	40S ribosomal protein S12, putative [Ixodes scapularis]	1	1_0_0_	3	0	0	0.000325	0	0	0.327394	0	0	3	0	0	0.123	0	0
EEC04528.1	cyclophilin B precursor, putative [Ixodes scapularis]	1	1_0_0_	6	0	0	0.000735	0	0	0.520548	0	0	11	0	0	0.182	0	0
EEC04651.1	LIM domain-containing protein, putative [Ixodes scapularis]	1	1_0_0_	28	0	0	0.00208789	0	0	1.32274	0	0	53	0	0	0.366	0	0
EEC04838.1	hypothetical protein IscW_ISCW024302 [Ixodes scapularis]	1	1_0_0_	3	0	0	0.000752	0	0	0.479108	0	0	5	0	0	0.17	0	0
EEC04856.1	conserved hypothetical protein [Ixodes scapularis]	1	1_0_0_	3	0	0	0.000401	0	0	0.34586	0	0	4	0	0	0.129	0	0
EEC04875.1	beta-N-acetylhexosaminidase, putative [Ixodes scapularis]	1	1_0_0_	8	0	0	0.000279	0	0	0.213389	0	0	11	0	0	0.084	0	0
EEC04936.1	cathepsin C, putative [Ixodes scapularis]	1	1_0_0_	3	0	0	0.000338	0	0	0.0665962	0	0	9	0	0	0.028	0	0
EEC04963.1	nucleolar protein, putative, partial [Ixodes scapularis]	1	1_0_0_	3	0	0	0.000161	0	0	0.129796	0	0	3	0	0	0.053	0	0
EEC05052.1	tRNA selenocysteine associated protein, putative, partial [Ixodes scapularis]	1	1_0_0_	4	0	0	0.000585	0	0	0.686553	0	0	8	0	0	0.227	0	0
EEC05115.1	cuticle protein, putative [Ixodes scapularis]	1	1_0_0_	15	0	0	0.00301589	0	0	0.741807	0	0	36	0	0	0.241	0	0
EEC05121.1	heat shock protein [Ixodes scapularis]	1	1_0_0_	5	0	0	0.000655	0	0	0.651962	0	0	5	0	0	0.218	0	0
EEC05122.1	chaperonin subunit, putative [Ixodes scapularis]	1	1_0_0_	23	0	0	0.00074	0	0	1.1928	0	0	32	0	0	0.341	0	0
EEC05133.1	ubiquinol-cytochrome C reductase hinge protein, putative [Ixodes scapularis]	1	1_0_0_	4	0	0	0.0014891	0	0	0.995262	0	0	9	0	0	0.3	0	0
EEC05171.1	secreted protein, putative [Ixodes scapularis]	1	1_0_0_	9	0	0	0.00152954	0	0	0.737801	0	0	26	0	0	0.24	0	0
EEC05200.1	longipain, putative [Ixodes scapularis]	1	1_0_0_	2	0	0	7.81e-05	0	0	0.122018	0	0	2	0	0	0.05	0	0
EEC05274.1	Is6, putative [Ixodes scapularis]	1	1_0_0_	6	0	0	0.00241709	0	0	1.13796	0	0	21	0	0	0.33	0	0
EEC05364.1	NADP-dependent isocitrate dehydrogenase, putative [Ixodes scapularis]	1	1_0_0_	15	0	0	0.000675	0	0	0.485936	0	0	21	0	0	0.172	0	0
EEC05406.1	translation initiation inhibitor UK114/IBM1, putative, partial [Ixodes scapularis]	1	1_0_0_	2	0	0	0.000304	0	0	0.409289	0	0	2	0	0	0.149	0	0
EEC05430.1	ribosomal protein L12, putative [Ixodes scapularis]	1	1_0_0_	3	0	0	0.000241	0	0	0.233105	0	0	3	0	0	0.091	0	0
EEC05465.1	muscle LIM protein isoform A isoform, putative [Ixodes scapularis]	1	1_0_0_	15	0	0	0.00624359	0	0	1.43781	0	0	50	0	0	0.387	0	0
EEC05533.1	RING finger-containing protein, putative [Ixodes scapularis]	1	1_0_0_	4	0	0	9.27e-05	0	0	0.0665962	0	0	5	0	0	0.028	0	0
EEC05627.1	titin, putative [Ixodes scapularis]	1	1_0_0_	5	0	0	6.52e-05	0	0	0.081434	0	0	7	0	0	0.034	0	0
EEC05628.1	kettin, putative [Ixodes scapularis]	1	1_0_0_	41	0	0	0.00013	0	0	0.213389	0	0	45	0	0	0.084	0	0
EEC05696.1	secreted protein, putative [Ixodes scapularis]	1	1_0_0_	3	0	0	0.000602	0	0	0.367729	0	0	6	0	0	0.136	0	0
EEC05697.1	secreted protein, putative [Ixodes scapularis]	1	1_0_0_	4	0	0	0.00037	0	0	0.261828	0	0	5	0	0	0.101	0	0
EEC05874.1	conserved hypothetical protein, partial [Ixodes scapularis]	1	1_0_0_	70	0	0	0.00309074	0	0	1.38232	0	0	184	0	0	0.377	0	0
EEC05876.1	hypothetical protein IscW_ISCW004528, partial [Ixodes scapularis]	1	1_0_0_	23	0	0	0.00196628	0	0	1.06538	0	0	41	0	0	0.315	0	0
EEC05877.1	apolipophorin, putative, partial [Ixodes scapularis]	1	1_0_0_	68	0	0	0.00448108	0	0	1.74157	0	0	195	0	0	0.438	0	0
EEC05884.1	glutathione S-transferase, putative, partial [Ixodes scapularis]	1	1_0_0_	3	0	0	0.000248	0	0	0.940886	0	0	3	0	0	0.288	0	0
EEC05896.1	serine protease inhibitor, putative [Ixodes scapularis]	1	1_0_0_	24	0	0	0.000697	0	0	0.552387	0	0	37	0	0	0.191	0	0
EEC05907.1	conserved hypothetical protein [Ixodes scapularis]	1	1_0_0_	4	0	0	0.00035	0	0	0.396368	0	0	6	0	0	0.145	0	0
EEC05987.1	calponin/transgelin, putative [Ixodes scapularis]	1	1_0_0_	2	0	0	0.000196	0	0	0.406048	0	0	2	0	0	0.148	0	0
EEC05988.1	calponin, putative [Ixodes scapularis]	1	1_0_0_	18	0	0	0.00315519	0	0	1.5527	0	0	41	0	0	0.407	0	0
EEC05995.1	carbon-nitrogen hydrolase, putative [Ixodes scapularis]	1	1_0_0_	5	0	0	0.00017	0	0	0.172195	0	0	6	0	0	0.069	0	0
EEC06067.1	cytochrome b5 domain-containing protein, putative, partial [Ixodes scapularis]	1	1_0_0_	3	0	0	0.000163	0	0	0.14025	0	0	3	0	0	0.057	0	0
EEC06089.1	hypothetical protein IscW_ISCW017994 [Ixodes scapularis]	1	1_0_0_	7	0	0	0.0055593	0	0	0.905461	0	0	21	0	0	0.28	0	0
EEC06101.1	isocitrate dehydrogenase, putative, partial [Ixodes scapularis]	1	1_0_0_	16	0	0	0.000914	0	0	0.599558	0	0	25	0	0	0.204	0	0
EEC06118.1	4-hydroxyphenylpyruvate dioxygenase, putative [Ixodes scapularis]	1	1_0_0_	4	0	0	0.000139	0	0	0.191242	0	0	4	0	0	0.076	0	0
EEC06150.1	short chain alcohol dehydrogenase, putative [Ixodes scapularis]	1	1_0_0_	3	0	0	0.000143	0	0	0.104079	0	0	3	0	0	0.043	0	0
EEC06447.1	CNDP dipeptidase, putative, partial [Ixodes scapularis]	1	1_0_0_	4	0	0	0.000112	0	0	0.156112	0	0	4	0	0	0.063	0	0
EEC06453.1	heat shock protein 20.6, putative [Ixodes scapularis]	1	1_0_0_	21	0	0	0.0030885	0	0	1.41546	0	0	42	0	0	0.383	0	0
EEC06456.1	hypothetical protein IscW_ISCW004158, partial [Ixodes scapularis]	1	1_0_0_	3	0	0	0.000866	0	0	0.352073	0	0	7	0	0	0.131	0	0
EEC06471.1	ankyrin 2,3/unc44, putative [Ixodes scapularis]	1	1_0_0_	11	0	0	9.38e-05	0	0	0.114295	0	0	16	0	0	0.047	0	0
EEC06527.1	glutathione S-transferase, putative [Ixodes scapularis]	1	1_0_0_	5	0	0	0.000334	0	0	0.853532	0	0	5	0	0	0.268	0	0
EEC06580.1	aspartic protease, putative [Ixodes scapularis]	1	1_0_0_	3	0	0	0.000115	0	0	0.205036	0	0	3	0	0	0.081	0	0
EEC06600.1	dimeric dihydrodiol dehydrogenase, putative [Ixodes scapularis]	1	1_0_0_	2	0	0	0.000358	0	0	0.409289	0	0	2	0	0	0.149	0	0
EEC06688.1	elongation factor 1-beta [Ixodes scapularis]	1	1_0_0_	2	0	0	0.00012	0	0	0.158777	0	0	2	0	0	0.064	0	0
EEC06692.1	hemelipoglycoprotein precursor, putative, partial [Ixodes scapularis]	1	1_0_0_	13	0	0	0.0100687	0	0	1.47172	0	0	89	0	0	0.393	0	0
EEC06821.1	enolase, putative [Ixodes scapularis]	1	1_0_0_	19	0	0	0.00372482	0	0	1.70396	0	0	56	0	0	0.432	0	0
EEC06842.1	nucleolar protein, putative [Ixodes scapularis]	1	1_0_0_	2	0	0	3.86e-05	0	0	0.0592537	0	0	2	0	0	0.025	0	0
EEC06983.1	dihydroorotase, putative, partial [Ixodes scapularis]	1	1_0_0_	7	0	0	0.000213	0	0	0.282331	0	0	9	0	0	0.108	0	0
EEC07025.1	PDZ domain-containing protein, putative, partial [Ixodes scapularis]	1	1_0_0_	3	0	0	0.000351	0	0	0.153453	0	0	6	0	0	0.062	0	0
EEC07044.1	pur-alpha, putative, partial [Ixodes scapularis]	1	1_0_0_	3	0	0	0.00017	0	0	0.279381	0	0	3	0	0	0.107	0	0
EEC07084.1	fasciclin domain-containing protein, putative [Ixodes scapularis]	1	1_0_0_	6	0	0	0.000302	0	0	0.258925	0	0	8	0	0	0.1	0	0
EEC07133.1	neurofilament medium polypeptide, putative, partial [Ixodes scapularis]	1	1_0_0_	3	0	0	7.38e-05	0	0	0.0665962	0	0	3	0	0	0.028	0	0
EEC07147.1	short-chain dehydrogenase, putative, partial [Ixodes scapularis]	1	1_0_0_	9	0	0	0.000346	0	0	0.364583	0	0	11	0	0	0.135	0	0
EEC07268.1	serpin 2 precursor, putative [Ixodes scapularis]	1	1_0_0_	8	0	0	0.000388	0	0	0.172195	0	0	11	0	0	0.069	0	0
EEC07269.1	adipocyte plasma membrane-associated protein, putative [Ixodes scapularis]	1	1_0_0_	2	0	0	8.98e-05	0	0	0.0990058	0	0	3	0	0	0.041	0	0
EEC07391.1	secreted protein, putative [Ixodes scapularis]	1	1_0_0_	3	0	0	0.000514	0	0	0.527566	0	0	4	0	0	0.184	0	0
EEC07399.1	cuticular protein, putative [Ixodes scapularis]	1	1_0_0_	16	0	0	0.00368884	0	0	1.29615	0	0	51	0	0	0.361	0	0
EEC07418.1	bridging integrator, putative [Ixodes scapularis]	1	1_0_0_	2	0	0	3.98e-05	0	0	0.0399202	0	0	2	0	0	0.017	0	0
EEC07421.1	myosin regulatory light chain, putative [Ixodes scapularis]	1	1_0_0_	15	0	0	0.00224001	0	0	1.10378	0	0	33	0	0	0.323	0	0
EEC07459.1	secreted protein, putative [Ixodes scapularis]	1	1_0_0_	6	0	0	0.00029	0	0	0.412538	0	0	7	0	0	0.15	0	0
EEC07486.1	fructose-1,6-bisphosphatase, putative, partial [Ixodes scapularis]	1	1_0_0_	5	0	0	0.000196	0	0	0.294196	0	0	5	0	0	0.112	0	0
EEC07490.1	estradiol 17-beta-dehydrogenase, putative [Ixodes scapularis]	1	1_0_0_	2	0	0	3.12e-05	0	0	0.0327615	0	0	2	0	0	0.014	0	0
EEC07535.1	Filamin-C, putative [Ixodes scapularis]	1	1_0_0_	9	0	0	0.000216	0	0	0.185769	0	0	11	0	0	0.074	0	0
EEC07568.1	conserved hypothetical protein [Ixodes scapularis]	1	1_0_0_	3	0	0	0.000126	0	0	0.0568175	0	0	6	0	0	0.024	0	0
EEC07802.1	hypothetical protein IscW_ISCW024317 [Ixodes scapularis]	1	1_0_0_	3	0	0	0.00118535	0	0	0.923092	0	0	6	0	0	0.284	0	0
EEC07845.1	conserved hypothetical protein, partial [Ixodes scapularis]	1	1_0_0_	3	0	0	0.000484	0	0	0.114295	0	0	11	0	0	0.047	0	0
EEC07958.1	actin depolymerizing factor, putative [Ixodes scapularis]	1	1_0_0_	13	0	0	0.00261127	0	0	1.48313	0	0	29	0	0	0.395	0	0
EEC08006.1	KH domain RNA binding protein, putative, partial [Ixodes scapularis]	1	1_0_0_	3	0	0	6.52e-05	0	0	0.119438	0	0	3	0	0	0.049	0	0
EEC08037.1	Kunitz domain protein, putative, partial [Ixodes scapularis]	1	1_0_0_	3	0	0	0.000894	0	0	0.499685	0	0	5	0	0	0.176	0	0
EEC08039.1	secreted protein, putative [Ixodes scapularis]	1	1_0_0_	5	0	0	0.000389	0	0	0.1324	0	0	6	0	0	0.054	0	0
EEC08041.1	secreted salivary gland peptide, putative [Ixodes scapularis]	1	1_0_0_	3	0	0	0.000182	0	0	0.158777	0	0	3	0	0	0.064	0	0
EEC08061.1	serpin-2 precursor, putative, partial [Ixodes scapularis]	1	1_0_0_	3	0	0	0.000144	0	0	0.383566	0	0	3	0	0	0.141	0	0
EEC08190.1	cysteine proteinase, putative, partial [Ixodes scapularis]	1	1_0_0_	3	0	0	0.000222	0	0	0.177606	0	0	4	0	0	0.071	0	0
EEC08196.1	beat protein, putative, partial [Ixodes scapularis]	1	1_0_0_	2	0	0	0.000109	0	0	0.199499	0	0	2	0	0	0.079	0	0
EEC08209.1	Attractin and platelet-activating factor acetylhydrolase, putative [Ixodes scapularis]	1	1_0_0_	3	0	0	0.000232	0	0	0.164126	0	0	4	0	0	0.066	0	0
EEC08254.1	secreted protein, putative [Ixodes scapularis]	1	1_0_0_	5	0	0	0.000396	0	0	0.513561	0	0	5	0	0	0.18	0	0
EEC08267.1	glutamine synthetase, putative [Ixodes scapularis]	1	1_0_0_	2	0	0	6.54e-05	0	0	0.1324	0	0	2	0	0	0.054	0	0
EEC08458.1	gamma-glutamyltransferase, putative, partial [Ixodes scapularis]	1	1_0_0_	2	0	0	5.86e-05	0	0	0.0568175	0	0	2	0	0	0.024	0	0
EEC08506.1	secreted protein, putative [Ixodes scapularis]	1	1_0_0_	3	0	0	0.000271	0	0	0.119438	0	0	5	0	0	0.049	0	0
EEC08535.1	microtubule-binding protein, putative [Ixodes scapularis]	1	1_0_0_	2	0	0	9.35e-05	0	0	0.101539	0	0	2	0	0	0.042	0	0
EEC08541.1	cytochrome C oxidase, subunit VIa/COX13, putative [Ixodes scapularis]	1	1_0_0_	3	0	0	0.000358	0	0	0.180321	0	0	3	0	0	0.072	0	0
EEC08586.1	RSZp22 protein, putative [Ixodes scapularis]	1	1_0_0_	2	0	0	0.0002	0	0	0.174898	0	0	3	0	0	0.07	0	0
EEC08686.1	Niemann-Pick type C1 domain-containing protein, putative [Ixodes scapularis]	1	1_0_0_	9	0	0	0.000957	0	0	0.559552	0	0	18	0	0	0.193	0	0
EEC08693.1	DEAD box ATP-dependent RNA helicase, putative, partial [Ixodes scapularis]	1	1_0_0_	4	0	0	0.000214	0	0	0.161449	0	0	8	0	0	0.065	0	0
EEC08724.1	glycogenin-1, putative, partial [Ixodes scapularis]	1	1_0_0_	2	0	0	7.74e-05	0	0	0.114295	0	0	2	0	0	0.047	0	0
EEC08764.1	conserved hypothetical protein, partial [Ixodes scapularis]	1	1_0_0_	6	0	0	0.000386	0	0	0.377209	0	0	8	0	0	0.139	0	0
EEC08765.1	trypsin, putative, partial [Ixodes scapularis]	1	1_0_0_	7	0	0	0.000586	0	0	0.717908	0	0	10	0	0	0.235	0	0
EEC08766.1	trypsin, putative, partial [Ixodes scapularis]	1	1_0_0_	9	0	0	0.000609	0	0	1.14289	0	0	11	0	0	0.331	0	0
EEC08797.1	60S acidic ribosomal protein P1, putative, partial [Ixodes scapularis]	1	1_0_0_	3	0	0	0.00165455	0	0	0.667247	0	0	9	0	0	0.222	0	0
EEC08879.1	integrin alpha-ps, putative [Ixodes scapularis]	1	1_0_0_	5	0	0	6.27e-05	0	0	0.111732	0	0	5	0	0	0.046	0	0
EEC08918.1	acetyl-CoA acetyltransferase, putative, partial [Ixodes scapularis]	1	1_0_0_	4	0	0	0.000185	0	0	0.156112	0	0	6	0	0	0.063	0	0
EEC08919.1	hydroxyacyl-CoA dehydrogenase, putative, partial [Ixodes scapularis]	1	1_0_0_	5	0	0	8.97e-05	0	0	0.193988	0	0	5	0	0	0.077	0	0
EEC08930.1	selenium-binding protein, putative, partial [Ixodes scapularis]	1	1_0_0_	2	0	0	0.000115	0	0	0.127197	0	0	2	0	0	0.052	0	0
EEC09121.1	glutathione S-transferase, putative [Ixodes scapularis]	1	1_0_0_	6	0	0	0.000548	0	0	1.00447	0	0	7	0	0	0.302	0	0
EEC09194.1	malate dehydrogenase, putative [Ixodes scapularis]	1	1_0_0_	5	0	0	0.000438	0	0	0.276439	0	0	10	0	0	0.106	0	0
EEC09195.1	malate dehydrogenase, putative [Ixodes scapularis]	1	1_0_0_	3	0	0	0.00129136	0	0	0.399587	0	0	8	0	0	0.146	0	0
EEC09201.1	F1F0 ATP-synthase subunit Cf6, putative [Ixodes scapularis]	1	1_0_0_	4	0	0	0.000486	0	0	0.883649	0	0	4	0	0	0.275	0	0
EEC09261.1	secretory protein, putative, partial [Ixodes scapularis]	1	1_0_0_	5	0	0	0.000392	0	0	1.32809	0	0	5	0	0	0.367	0	0
EEC09384.1	translationally controlled tumor protein, putative, partial [Ixodes scapularis]	1	1_0_0_	3	0	0	0.000288	0	0	0.306171	0	0	3	0	0	0.116	0	0
EEC09428.1	secreted salivary gland peptide, putative [Ixodes scapularis]	1	1_0_0_	12	0	0	0.00524215	0	0	1.85102	0	0	40	0	0	0.455	0	0
EEC09430.1	secreted protein, putative [Ixodes scapularis]	1	1_0_0_	6	0	0	0.00189092	0	0	0.472312	0	0	17	0	0	0.168	0	0
EEC09504.1	F1F0-type ATP synthase subunit G, putative [Ixodes scapularis]	1	1_0_0_	2	0	0	0.000217	0	0	0.230269	0	0	2	0	0	0.09	0	0
EEC09530.1	hemocyte protein-glutamine gamma-glutamyltransferase, putative, partial [Ixodes scapularis]	1	1_0_0_	3	0	0	0.000121	0	0	0.0495424	0	0	6	0	0	0.021	0	0
EEC09564.1	20S proteasome, regulatory subunit alpha type PSMA7/PRE6, putative [Ixodes scapularis]	1	1_0_0_	2	0	0	0.000107	0	0	0.361445	0	0	2	0	0	0.134	0	0
EEC09565.1	nuclear transport factor, putative [Ixodes scapularis]	1	1_0_0_	2	0	0	0.000262	0	0	0.34586	0	0	2	0	0	0.129	0	0
EEC09570.1	glutathione S-transferase, putative [Ixodes scapularis]	1	1_0_0_	11	0	0	0.0015643	0	0	0.778279	0	0	26	0	0	0.25	0	0
EEC09582.1	secreted protein, putative [Ixodes scapularis]	1	1_0_0_	2	0	0	0.000405	0	0	0.174898	0	0	7	0	0	0.07	0	0
EEC09584.1	hypothetical protein IscW_ISCW019852 [Ixodes scapularis]	1	1_0_0_	6	0	0	0.000333	0	0	0.253141	0	0	9	0	0	0.098	0	0
EEC09656.1	serpin-4 precursor, putative, partial [Ixodes scapularis]	1	1_0_0_	29	0	0	0.00379071	0	0	2.77572	0	0	61	0	0	0.577	0	0
EEC09752.1	hypothetical protein IscW_ISCW007130 [Ixodes scapularis]	1	1_0_0_	3	0	0	0.00049	0	0	0.291219	0	0	3	0	0	0.111	0	0
EEC09774.1	Embryonic protein DC-8, putative [Ixodes scapularis]	1	1_0_0_	2	0	0	5.04e-05	0	0	0.0665962	0	0	3	0	0	0.028	0	0
EEC09889.1	conserved hypothetical protein [Ixodes scapularis]	1	1_0_0_	3	0	0	0.000141	0	0	0.207814	0	0	3	0	0	0.082	0	0
EEC09946.1	glutamine synthetase 1, putative, partial [Ixodes scapularis]	1	1_0_0_	3	0	0	0.000902	0	0	3.56037	0	0	3	0	0	0.659	0	0
EEC10004.1	cytochrome P450, putative, partial [Ixodes scapularis]	1	1_0_0_	3	0	0	0.000438	0	0	0.306171	0	0	4	0	0	0.116	0	0
EEC10093.1	alpha-macroglobulin, putative, partial [Ixodes scapularis]	1	1_0_0_	4	0	0	0.000363	0	0	1.03236	0	0	4	0	0	0.308	0	0
EEC10094.1	alpha-macroglobulin, putative, partial [Ixodes scapularis]	1	1_0_0_	19	0	0	0.00343708	0	0	2.38844	0	0	47	0	0	0.53	0	0
EEC10096.1	alpha-2-macroglobulin, putative, partial [Ixodes scapularis]	1	1_0_0_	26	0	0	0.00128198	0	0	0.896706	0	0	40	0	0	0.278	0	0
EEC10144.1	ubiquinol cytochrome C reductase, putative [Ixodes scapularis]	1	1_0_0_	2	0	0	0.000449	0	0	0.794734	0	0	2	0	0	0.254	0	0
EEC10184.1	ornithine decarboxylase, putative, partial [Ixodes scapularis]	1	1_0_0_	3	0	0	0.000185	0	0	0.137627	0	0	5	0	0	0.056	0	0
EEC10196.1	superoxide dismutase Cu-Zn [Ixodes scapularis]	1	1_0_0_	12	0	0	0.00163306	0	0	1.0797	0	0	19	0	0	0.318	0	0
EEC10220.1	4-aminobutyrate aminotransferase, putative [Ixodes scapularis]	1	1_0_0_	4	0	0	0.000155	0	0	0.213389	0	0	5	0	0	0.084	0	0
EEC10299.1	peroxinectin, putative [Ixodes scapularis]	1	1_0_0_	45	0	0	0.00117367	0	0	1.15774	0	0	72	0	0	0.334	0	0
EEC10395.1	NADH dehydrogenase, putative [Ixodes scapularis]	1	1_0_0_	4	0	0	0.000682	0	0	1.29615	0	0	5	0	0	0.361	0	0
EEC10437.1	glyoxylate/hydroxypyruvate reductase, putative [Ixodes scapularis]	1	1_0_0_	4	0	0	0.000244	0	0	0.415794	0	0	6	0	0	0.151	0	0
EEC10490.1	aminoimidazole-4-carboxamide ribonucleotidetransformylase/IMP cyclohydrolase, putative, partial [Ixodes scapularis]	1	1_0_0_	5	0	0	0.000159	0	0	0.180321	0	0	7	0	0	0.072	0	0
EEC10587.1	GTP-binding protein, putative [Ixodes scapularis]	1	1_0_0_	3	0	0	0.0001	0	0	0.0914403	0	0	3	0	0	0.038	0	0
EEC10609.1	RNA-binding protein musashi, putative [Ixodes scapularis]	1	1_0_0_	17	0	0	0.0009	0	0	0.489361	0	0	24	0	0	0.173	0	0
EEC10688.1	villin, putative, partial [Ixodes scapularis]	1	1_0_0_	20	0	0	0.000573	0	0	0.555966	0	0	30	0	0	0.192	0	0
EEC10891.1	small nuclear ribonucleoprotein Sm D1, putative [Ixodes scapularis]	1	1_0_0_	3	0	0	0.000477	0	0	0.513561	0	0	4	0	0	0.18	0	0
EEC10926.1	conserved hypothetical protein [Ixodes scapularis]	1	1_0_0_	5	0	0	0.000375	0	0	0.778279	0	0	6	0	0	0.25	0	0
EEC10927.1	heat shock protein 20.5, putative [Ixodes scapularis]	1	1_0_0_	9	0	0	0.000717	0	0	0.97697	0	0	11	0	0	0.296	0	0
EEC10997.1	alternative splicing factor SRp20/9G8, putative [Ixodes scapularis]	1	1_0_0_	3	0	0	0.00022	0	0	0.358313	0	0	4	0	0	0.133	0	0
EEC11013.1	hebreain, putative [Ixodes scapularis]	1	1_0_0_	6	0	0	0.00104498	0	0	0.409289	0	0	9	0	0	0.149	0	0
EEC11042.1	hypothetical protein IscW_ISCW019289 [Ixodes scapularis]	1	1_0_0_	3	0	0	0.000198	0	0	0.330454	0	0	3	0	0	0.124	0	0
EEC11050.1	secreted protein, putative [Ixodes scapularis]	1	1_0_0_	3	0	0	0.000257	0	0	0.1508	0	0	6	0	0	0.061	0	0
EEC11060.1	structural constituent of cuticle, putative [Ixodes scapularis]	1	1_0_0_	3	0	0	0.000103	0	0	0.0543869	0	0	4	0	0	0.023	0	0
EEC11065.1	hypothetical protein IscW_ISCW019776 [Ixodes scapularis]	1	1_0_0_	3	0	0	0.000451	0	0	1.13796	0	0	3	0	0	0.33	0	0
EEC11068.1	hypothetical protein IscW_ISCW019779 [Ixodes scapularis]	1	1_0_0_	3	0	0	0.000238	0	0	0.909853	0	0	3	0	0	0.281	0	0
EEC11234.1	cuticle protein, putative [Ixodes scapularis]	1	1_0_0_	9	0	0	0.00119058	0	0	0.156112	0	0	17	0	0	0.063	0	0
EEC11235.1	cuticular protein, putative [Ixodes scapularis]	1	1_0_0_	10	0	0	0.00112917	0	0	0.327394	0	0	18	0	0	0.123	0	0
EEC11273.1	hypothetical protein IscW_ISCW008836 [Ixodes scapularis]	1	1_0_0_	2	0	0	0.000114	0	0	0.172195	0	0	3	0	0	0.069	0	0
EEC11284.1	glycoprotein gC1qBP, putative [Ixodes scapularis]	1	1_0_0_	2	0	0	9.8e-05	0	0	0.16681	0	0	2	0	0	0.067	0	0
EEC11291.1	glutathione S-transferase, putative [Ixodes scapularis]	1	1_0_0_	6	0	0	0.000751	0	0	0.285287	0	0	13	0	0	0.109	0	0
EEC11292.1	glutathione S-transferase, putative [Ixodes scapularis]	1	1_0_0_	2	0	0	0.000107	0	0	0.193988	0	0	2	0	0	0.077	0	0
EEC11380.1	ribosomal protein L4, putative [Ixodes scapularis]	1	1_0_0_	2	0	0	0.000192	0	0	0.648162	0	0	3	0	0	0.217	0	0
EEC11420.1	CAP-Gly domain-containing linker protein, putative [Ixodes scapularis]	1	1_0_0_	3	0	0	5.11e-05	0	0	0.0914403	0	0	4	0	0	0.038	0	0
EEC11822.1	hypothetical protein IscW_ISCW009515, partial [Ixodes scapularis]	1	1_0_0_	3	0	0	0.000292	0	0	0.288249	0	0	3	0	0	0.11	0	0
EEC11837.1	conserved hypothetical protein, partial [Ixodes scapularis]	1	1_0_0_	4	0	0	0.000362	0	0	0.135011	0	0	7	0	0	0.055	0	0
EEC11965.1	branched chain alpha-keto acid dehydrogenase, putative [Ixodes scapularis]	1	1_0_0_	5	0	0	0.000253	0	0	0.468926	0	0	7	0	0	0.167	0	0
EEC11990.1	aldehyde dehydrogenase, putative [Ixodes scapularis]	1	1_0_0_	5	0	0	0.000165	0	0	0.188502	0	0	7	0	0	0.075	0	0
EEC12049.1	transmembrane protein, putative, partial [Ixodes scapularis]	1	1_0_0_	4	0	0	0.000131	0	0	0.180321	0	0	4	0	0	0.072	0	0
EEC12074.1	glutathione peroxidase, putative [Ixodes scapularis]	1	1_0_0_	4	0	0	0.00043	0	0	0.853532	0	0	4	0	0	0.268	0	0
EEC12229.1	HEAT repeat-containing protein [Ixodes scapularis]	1	1_0_0_	3	0	0	2.31e-05	0	0	0.0185914	0	0	5	0	0	0.008	0	0
EEC12276.1	Paxillin, putative [Ixodes scapularis]	1	1_0_0_	8	0	0	0.000306	0	0	0.233105	0	0	13	0	0	0.091	0	0
EEC12306.1	fumarylacetoacetase, putative [Ixodes scapularis]	1	1_0_0_	2	0	0	5.77e-05	0	0	0.106624	0	0	2	0	0	0.044	0	0
EEC12307.1	pyruvate kinase, putative [Ixodes scapularis]	1	1_0_0_	3	0	0	7.38e-05	0	0	0.0568175	0	0	3	0	0	0.024	0	0
EEC12357.1	proteasome, subunit beta, putative [Ixodes scapularis]	1	1_0_0_	3	0	0	0.00105891	0	0	0.737801	0	0	6	0	0	0.24	0	0
EEC12371.1	cyclophilin A, putative [Ixodes scapularis]	1	1_0_0_	11	0	0	0.00131706	0	0	0.794734	0	0	20	0	0	0.254	0	0
EEC12408.1	endocytosis/signaling protein EHD1, putative, partial [Ixodes scapularis]	1	1_0_0_	2	0	0	4.62e-05	0	0	0.193988	0	0	2	0	0	0.077	0	0
EEC12423.1	conserved hypothetical protein, partial [Ixodes scapularis]	1	1_0_0_	3	0	0	0.000227	0	0	0.233105	0	0	3	0	0	0.091	0	0
EEC12432.1	phosphoglycerate mutase, putative [Ixodes scapularis]	1	1_0_0_	17	0	0	0.000597	0	0	0.396368	0	0	23	0	0	0.145	0	0
EEC12475.1	ribosomal protein S19, putative [Ixodes scapularis]	1	1_0_0_	5	0	0	0.000441	0	0	0.422329	0	0	5	0	0	0.153	0	0
EEC12476.1	succinate dehydrogenase, putative [Ixodes scapularis]	1	1_0_0_	3	0	0	0.00240662	0	0	0.253141	0	0	24	0	0	0.098	0	0
EEC12583.1	leucine-rich transmembrane protein, putative [Ixodes scapularis]	1	1_0_0_	2	0	0	3.77e-05	0	0	0.0889301	0	0	2	0	0	0.037	0	0
EEC12646.1	transcriptional regulator, putative [Ixodes scapularis]	1	1_0_0_	2	0	0	0.000155	0	0	0.364583	0	0	2	0	0	0.135	0	0
EEC12678.1	GOT2 aspartate aminotransferase, putative [Ixodes scapularis]	1	1_0_0_	3	0	0	9.85e-05	0	0	0.2218	0	0	3	0	0	0.087	0	0
EEC12698.1	laminin gamma-1 chain, putative, partial [Ixodes scapularis]	1	1_0_0_	4	0	0	4.14e-05	0	0	0.104079	0	0	4	0	0	0.043	0	0
EEC12710.1	rho GDP dissociation inhibitor, putative, partial [Ixodes scapularis]	1	1_0_0_	2	0	0	0.000129	0	0	0.294196	0	0	2	0	0	0.112	0	0
EEC12762.1	cuticle protein, putative [Ixodes scapularis]	1	1_0_0_	3	0	0	0.000219	0	0	0.1508	0	0	3	0	0	0.061	0	0
EEC12772.1	cytochrome C oxidase subunit Va [Ixodes scapularis]	1	1_0_0_	5	0	0	0.000692	0	0	0.161449	0	0	8	0	0	0.065	0	0
EEC12826.1	galectin, putative [Ixodes scapularis]	1	1_0_0_	4	0	0	0.000172	0	0	0.205036	0	0	4	0	0	0.081	0	0
EEC12828.1	chymotrypsin-elastase inhibitor ixodidin, putative, partial [Ixodes scapularis]	1	1_0_0_	6	0	0	0.00180497	0	0	2.63915	0	0	9	0	0	0.561	0	0
EEC12870.1	neuronal cell adhesion molecule, putative [Ixodes scapularis]	1	1_0_0_	2	0	0	2.16e-05	0	0	0.0592537	0	0	2	0	0	0.025	0	0
EEC12915.1	f-actin capping protein beta subunit, putative [Ixodes scapularis]	1	1_0_0_	2	0	0	7.39e-05	0	0	0.174898	0	0	2	0	0	0.07	0	0
EEC12960.1	enoyl-CoA hydratase, putative, partial [Ixodes scapularis]	1	1_0_0_	33	0	0	0.00178314	0	0	1.23872	0	0	52	0	0	0.35	0	0
EEC12988.1	secreted salivary gland peptide, putative [Ixodes scapularis]	1	1_0_0_	6	0	0	0.00106364	0	0	0.636817	0	0	9	0	0	0.214	0	0
EEC12996.1	alpha-B-crystallin, putative [Ixodes scapularis]	1	1_0_0_	3	0	0	0.000224	0	0	0.682674	0	0	3	0	0	0.226	0	0
EEC13100.1	molecular chaperone, putative [Ixodes scapularis]	1	1_0_0_	3	0	0	0.000111	0	0	0.258925	0	0	3	0	0	0.1	0	0
EEC13206.1	cytochrome C, putative [Ixodes scapularis]	1	1_0_0_	13	0	0	0.00264728	0	0	1.18273	0	0	23	0	0	0.339	0	0
EEC13226.1	Misexpression suppressor of KSR, putative [Ixodes scapularis]	1	1_0_0_	7	0	0	0.000336	0	0	0.270574	0	0	10	0	0	0.104	0	0
EEC13287.1	calmodulin, putative [Ixodes scapularis]	1	1_0_0_	9	0	0	0.00389306	0	0	0.717908	0	0	20	0	0	0.235	0	0
EEC13300.1	triacylglycerol lipase, putative, partial [Ixodes scapularis]	1	1_0_0_	2	0	0	0.000276	0	0	0.721869	0	0	3	0	0	0.236	0	0
EEC13303.1	hypothetical protein IscW_ISCW009032 [Ixodes scapularis]	1	1_0_0_	18	0	0	6.22e-05	0	0	0.0864257	0	0	20	0	0	0.036	0	0
EEC13355.1	ATP-citrate synthase, putative [Ixodes scapularis]	1	1_0_0_	2	0	0	5.41e-05	0	0	0.0789467	0	0	2	0	0	0.033	0	0
EEC13404.1	citrate synthase, putative, partial [Ixodes scapularis]	1	1_0_0_	11	0	0	0.000365	0	0	0.492794	0	0	13	0	0	0.174	0	0
EEC13574.1	hemelipoglycoprotein precursor, putative, partial [Ixodes scapularis]	1	1_0_0_	76	0	0	0.00780397	0	0	1.34963	0	0	283	0	0	0.371	0	0
EEC13575.1	hypothetical protein IscW_ISCW021705, partial [Ixodes scapularis]	1	1_0_0_	5	0	0	0.000751	0	0	0.8281	0	0	8	0	0	0.262	0	0
EEC13576.1	hypothetical protein IscW_ISCW021706, partial [Ixodes scapularis]	1	1_0_0_	3	0	0	0.00026	0	0	0.667247	0	0	3	0	0	0.222	0	0
EEC13578.1	hemelipoglycoprotein precursor, putative [Ixodes scapularis]	1	1_0_0_	199	0	0	0.00492538	0	0	1.36592	0	0	579	0	0	0.374	0	0
EEC13586.1	conserved hypothetical protein [Ixodes scapularis]	1	1_0_0_	3	0	0	6.24e-05	0	0	0.0327615	0	0	4	0	0	0.014	0	0
EEC13721.1	conserved hypothetical protein, partial [Ixodes scapularis]	1	1_0_0_	7	0	0	0.000403	0	0	0.276439	0	0	8	0	0	0.106	0	0
EEC13790.1	ribosomal protein, putative, partial [Ixodes scapularis]	1	1_0_0_	3	0	0	0.000561	0	0	0.288249	0	0	5	0	0	0.11	0	0
EEC13812.1	hypothetical protein IscW_ISCW011195 [Ixodes scapularis]	1	1_0_0_	26	0	0	0.00435409	0	0	3.97737	0	0	50	0	0	0.697	0	0
EEC13825.1	ADP/ATP translocase, putative [Ixodes scapularis]	1	1_0_0_	8	0	0	0.000699	0	0	0.552387	0	0	13	0	0	0.191	0	0
EEC13826.1	ADP/ATP translocase, putative [Ixodes scapularis]	1	1_0_0_	7	0	0	0.000524	0	0	0.276439	0	0	12	0	0	0.106	0	0
EEC13856.1	26S protease regulatory subunit 6B, putative [Ixodes scapularis]	1	1_0_0_	4	0	0	0.000671	0	0	0.374042	0	0	7	0	0	0.138	0	0
EEC13942.1	protein 4.1G, putative [Ixodes scapularis]	1	1_0_0_	3	0	0	7.66e-05	0	0	0.0351422	0	0	5	0	0	0.015	0	0
EEC13995.1	DNA replication factor/protein phosphatase inhibitor SET/SPR-2, putative [Ixodes scapularis]	1	1_0_0_	12	0	0	0.000702	0	0	0.807174	0	0	13	0	0	0.257	0	0
EEC14003.1	Ulip2 protein, putative [Ixodes scapularis]	1	1_0_0_	4	0	0	6.52e-05	0	0	0.127197	0	0	4	0	0	0.052	0	0
EEC14022.1	cuticle protein, putative [Ixodes scapularis]	1	1_0_0_	3	0	0	0.000476	0	0	0.213389	0	0	6	0	0	0.084	0	0
EEC14037.1	GTP-binding nuclear protein RAN1, putative [Ixodes scapularis]	1	1_0_0_	6	0	0	0.000784	0	0	0.235947	0	0	9	0	0	0.092	0	0
EEC14078.1	proteasome subunit alpha type, putative [Ixodes scapularis]	1	1_0_0_	5	0	0	0.000269	0	0	0.253141	0	0	5	0	0	0.098	0	0
EEC14083.1	10.4 kDa basic protein, putative [Ixodes scapularis]	1	1_0_0_	3	0	0	0.000255	0	0	0.193988	0	0	3	0	0	0.077	0	0
EEC14089.1	vacuolar protein-sorting protein, putative [Ixodes scapularis]	1	1_0_0_	2	0	0	3.14e-05	0	0	0.0209395	0	0	2	0	0	0.009	0	0
EEC14090.1	spectrin beta chain, putative [Ixodes scapularis]	1	1_0_0_	13	0	0	9.48e-05	0	0	0.148154	0	0	16	0	0	0.06	0	0
EEC14101.1	fructose 1,6-bisphosphate aldolase, putative [Ixodes scapularis]	1	1_0_0_	41	0	0	0.00269092	0	0	2.56451	0	0	74	0	0	0.552	0	0
EEC14119.1	conserved hypothetical protein [Ixodes scapularis]	1	1_0_0_	8	0	0	8.67e-05	0	0	0.0839269	0	0	11	0	0	0.035	0	0
EEC14126.1	radixin, moesin, putative [Ixodes scapularis]	1	1_0_0_	16	0	0	0.000766	0	0	0.238797	0	0	31	0	0	0.093	0	0
EEC14132.1	F1F0-ATP synthase, subunit OSCP/ATP5, putative [Ixodes scapularis]	1	1_0_0_	4	0	0	0.000433	0	0	0.196741	0	0	5	0	0	0.078	0	0
EEC14134.1	calponin, putative [Ixodes scapularis]	1	1_0_0_	4	0	0	0.000279	0	0	0.355189	0	0	4	0	0	0.132	0	0
EEC14150.1	conserved hypothetical protein [Ixodes scapularis]	1	1_0_0_	9	0	0	0.000497	0	0	0.297179	0	0	13	0	0	0.113	0	0
EEC14163.1	succinyl-CoA synthetase, beta subunit, putative, partial [Ixodes scapularis]	1	1_0_0_	2	0	0	6.23e-05	0	0	0.0914403	0	0	2	0	0	0.038	0	0
EEC14232.1	secreted protein, putative, partial [Ixodes scapularis]	1	1_0_0_	9	0	0	0.00327875	0	0	0.923092	0	0	27	0	0	0.284	0	0
EEC14235.1	serpin-2 precursor, putative, partial [Ixodes scapularis]	1	1_0_0_	14	0	0	0.000495	0	0	0.862087	0	0	14	0	0	0.27	0	0
EEC14237.1	serpin, putative [Ixodes scapularis]	1	1_0_0_	4	0	0	0.000547	0	0	0.64059	0	0	5	0	0	0.215	0	0
EEC14249.1	vinculin, putative [Ixodes scapularis]	1	1_0_0_	8	0	0	0.000124	0	0	0.116863	0	0	10	0	0	0.048	0	0
EEC14253.1	calcyphosine/tpp, putative [Ixodes scapularis]	1	1_0_0_	6	0	0	0.000805	0	0	0.595879	0	0	9	0	0	0.203	0	0
EEC14254.1	prohibitin, putative [Ixodes scapularis]	1	1_0_0_	6	0	0	0.000309	0	0	0.193988	0	0	7	0	0	0.077	0	0
EEC14287.1	tensin, putative, partial [Ixodes scapularis]	1	1_0_0_	4	0	0	4.65e-05	0	0	0.0592537	0	0	4	0	0	0.025	0	0
EEC14317.1	secreted salivary gland peptide, putative, partial [Ixodes scapularis]	1	1_0_0_	8	0	0	0.000697	0	0	0.782379	0	0	9	0	0	0.251	0	0
EEC14359.1	RNA binding motif-containing protein, putative, partial [Ixodes scapularis]	1	1_0_0_	3	0	0	0.000654	0	0	0.815516	0	0	4	0	0	0.259	0	0
EEC14439.1	flavonol reductase/cinnamoyl-CoA reductase, putative, partial [Ixodes scapularis]	1	1_0_0_	2	0	0	7.27e-05	0	0	0.135011	0	0	2	0	0	0.055	0	0
EEC14463.1	GGY domain-containing protein, putative, partial [Ixodes scapularis]	1	1_0_0_	3	0	0	0.00301525	0	0	0.111732	0	0	59	0	0	0.046	0	0
EEC14465.1	glycine-rich secreted protein, putative [Ixodes scapularis]	1	1_0_0_	13	0	0	0.00114716	0	0	0.524053	0	0	26	0	0	0.183	0	0
EEC14471.1	secreted salivary gland peptide, putative [Ixodes scapularis]	1	1_0_0_	4	0	0	0.000904	0	0	2.09742	0	0	11	0	0	0.491	0	0
EEC14472.1	secreted salivary gland peptide, putative [Ixodes scapularis]	1	1_0_0_	9	0	0	0.00314529	0	0	4.91562	0	0	24	0	0	0.772	0	0
EEC14474.1	conserved hypothetical protein [Ixodes scapularis]	1	1_0_0_	5	0	0	0.000257	0	0	0.279381	0	0	6	0	0	0.107	0	0
EEC14494.1	secreted salivary gland peptide, putative, partial [Ixodes scapularis]	1	1_0_0_	2	0	0	0.000395	0	0	0.733804	0	0	2	0	0	0.239	0	0
EEC14567.1	hypothetical protein IscW_ISCW010942 [Ixodes scapularis]	1	1_0_0_	3	0	0	9.13e-05	0	0	0.196741	0	0	3	0	0	0.078	0	0
EEC14609.1	RNA-binding protein musashi, putative [Ixodes scapularis]	1	1_0_0_	8	0	0	0.000481	0	0	0.233105	0	0	10	0	0	0.091	0	0
EEC14613.1	saposin, putative [Ixodes scapularis]	1	1_0_0_	5	0	0	0.000101	0	0	0.0864257	0	0	7	0	0	0.036	0	0
EEC14650.1	trypsin inhibitor, putative [Ixodes scapularis]	1	1_0_0_	2	0	0	0.000456	0	0	0.651962	0	0	3	0	0	0.218	0	0
EEC14653.1	NADP-dependent malic enzyme, putative, partial [Ixodes scapularis]	1	1_0_0_	4	0	0	9.93e-05	0	0	0.164126	0	0	4	0	0	0.066	0	0
EEC14669.1	DNA-binding protein Smubp-2, putative [Ixodes scapularis]	1	1_0_0_	2	0	0	6.7e-05	0	0	0.0568175	0	0	3	0	0	0.024	0	0
EEC14682.1	nucleotide excision repair factor NEF2, RAD23 component, putative [Ixodes scapularis]	1	1_0_0_	2	0	0	0.000101	0	0	0.185769	0	0	3	0	0	0.074	0	0
EEC14748.1	hypothetical protein IscW_ISCW011239 [Ixodes scapularis]	1	1_0_0_	2	0	0	9.42e-05	0	0	0.227439	0	0	2	0	0	0.089	0	0
EEC14858.1	hypothetical protein IscW_ISCW011576 [Ixodes scapularis]	1	1_0_0_	3	0	0	0.000164	0	0	0.122018	0	0	3	0	0	0.05	0	0
EEC14947.1	laminin alpha-4 chain, putative [Ixodes scapularis]	1	1_0_0_	3	0	0	4.92e-05	0	0	0.0447202	0	0	3	0	0	0.019	0	0
EEC15058.1	hypothetical protein IscW_ISCW021372 [Ixodes scapularis]	1	1_0_0_	2	0	0	0.000139	0	0	0.0690548	0	0	4	0	0	0.029	0	0
EEC15132.1	secreted salivary gland peptide, putative, partial [Ixodes scapularis]	1	1_0_0_	2	0	0	0.000395	0	0	0.733804	0	0	2	0	0	0.239	0	0
EEC15144.1	conserved hypothetical protein [Ixodes scapularis]	1	1_0_0_	6	0	0	0.00159475	0	0	0.196741	0	0	20	0	0	0.078	0	0
EEC15194.1	secreted protein, putative [Ixodes scapularis]	1	1_0_0_	4	0	0	0.000385	0	0	0.435489	0	0	5	0	0	0.157	0	0
EEC15206.1	hypothetical protein IscW_ISCW011413, partial [Ixodes scapularis]	1	1_0_0_	3	0	0	0.000478	0	0	0.559552	0	0	3	0	0	0.193	0	0
EEC15219.1	translation initiation factor eIF3, p35 subunit, putative, partial [Ixodes scapularis]	1	1_0_0_	3	0	0	0.000345	0	0	0.14025	0	0	6	0	0	0.057	0	0
EEC15288.1	alkyl hydroperoxide reductase, thiol specific antioxidant, putative [Ixodes scapularis]	1	1_0_0_	8	0	0	0.000719	0	0	0.849269	0	0	12	0	0	0.267	0	0
EEC15463.1	aconitase, putative [Ixodes scapularis]	1	1_0_0_	6	0	0	0.00122182	0	0	0.761976	0	0	6	0	0	0.246	0	0
EEC15473.1	protein disulfide isomerase, putative [Ixodes scapularis]	1	1_0_0_	33	0	0	0.00142953	0	0	1.25944	0	0	54	0	0	0.354	0	0
EEC15571.1	cuticle protein, putative [Ixodes scapularis]	1	1_0_0_	6	0	0	0.000819	0	0	0.790606	0	0	12	0	0	0.253	0	0
EEC15669.1	glycine rich secreted cement protein, putative, partial [Ixodes scapularis]	1	1_0_0_	2	0	0	2.32e-05	0	0	0.0280163	0	0	3	0	0	0.012	0	0
EEC15670.1	secreted protein, putative [Ixodes scapularis]	1	1_0_0_	6	0	0	0.00120331	0	0	0.294196	0	0	17	0	0	0.112	0	0
EEC15677.1	secreted protein, putative [Ixodes scapularis]	1	1_0_0_	3	0	0	0.000858	0	0	0.778279	0	0	7	0	0	0.25	0	0
EEC15678.1	secreted cysteine rich protein, putative [Ixodes scapularis]	1	1_0_0_	5	0	0	0.00197928	0	0	2.41193	0	0	16	0	0	0.533	0	0
EEC15679.1	secreted cysteine rich protein, putative [Ixodes scapularis]	1	1_0_0_	5	0	0	0.0025978	0	0	2.41193	0	0	21	0	0	0.533	0	0
EEC15711.1	proproteinase E, putative, partial [Ixodes scapularis]	1	1_0_0_	3	0	0	0.000201	0	0	0.1508	0	0	3	0	0	0.061	0	0
EEC15715.1	secreted salivary gland peptide, putative [Ixodes scapularis]	1	1_0_0_	3	0	0	0.00264728	0	0	0.389953	0	0	14	0	0	0.143	0	0
EEC15722.1	conserved hypothetical protein [Ixodes scapularis]	1	1_0_0_	3	0	0	0.00264728	0	0	0.389953	0	0	14	0	0	0.143	0	0
EEC15725.1	secreted salivary gland peptide, putative [Ixodes scapularis]	1	1_0_0_	6	0	0	0.00412564	0	0	1.17771	0	0	24	0	0	0.338	0	0
EEC15773.1	alpha-1 collagen type III, putative, partial [Ixodes scapularis]	1	1_0_0_	2	0	0	5.22e-05	0	0	0.104079	0	0	2	0	0	0.043	0	0
EEC15787.1	ribosomal protein L18, putative [Ixodes scapularis]	1	1_0_0_	2	0	0	0.000141	0	0	0.216186	0	0	2	0	0	0.085	0	0
EEC15845.1	glutathione S-transferase, putative, partial [Ixodes scapularis]	1	1_0_0_	2	0	0	0.00016	0	0	0.674943	0	0	2	0	0	0.224	0	0
EEC15887.1	aldehyde dehydrogenase, putative, partial [Ixodes scapularis]	1	1_0_0_	8	0	0	0.000291	0	0	0.458814	0	0	11	0	0	0.164	0	0
EEC15915.1	dihydropteridine reductase, putative [Ixodes scapularis]	1	1_0_0_	5	0	0	0.000609	0	0	0.336596	0	0	11	0	0	0.126	0	0
EEC15985.1	electron transfer flavoprotein, beta subunit, putative [Ixodes scapularis]	1	1_0_0_	5	0	0	0.000365	0	0	0.399587	0	0	7	0	0	0.146	0	0
EEC15996.1	calponin, putative, partial [Ixodes scapularis]	1	1_0_0_	22	0	0	0.00372004	0	0	1.95801	0	0	43	0	0	0.471	0	0
EEC16107.1	conserved hypothetical protein [Ixodes scapularis]	1	1_0_0_	60	0	0	0.00139665	0	0	1.36048	0	0	88	0	0	0.373	0	0
EEC16158.1	40S ribosomal protein S23, putative [Ixodes scapularis]	1	1_0_0_	2	0	0	0.000186	0	0	0.193988	0	0	2	0	0	0.077	0	0
EEC16167.1	lipophorin receptor, putative [Ixodes scapularis]	1	1_0_0_	2	0	0	2.22e-05	0	0	0.023293	0	0	2	0	0	0.01	0	0
EEC16196.1	cAMP-dependent protein kinase type II regulatory subunit, putative [Ixodes scapularis]	1	1_0_0_	3	0	0	0.000126	0	0	0.0914403	0	0	3	0	0	0.038	0	0
EEC16230.1	alpha-L-fucosidase, putative, partial [Ixodes scapularis]	1	1_0_0_	3	0	0	0.000163	0	0	0.109175	0	0	3	0	0	0.045	0	0
EEC16260.1	secreted salivary gland peptide, putative [Ixodes scapularis]	1	1_0_0_	3	0	0	0.000729	0	0	0.315225	0	0	6	0	0	0.119	0	0
EEC16270.1	hypothetical protein IscW_ISCW012179 [Ixodes scapularis]	1	1_0_0_	2	0	0	0.00013	0	0	0.127197	0	0	3	0	0	0.052	0	0
EEC16362.1	65-kDa macrophage protein, putative, partial [Ixodes scapularis]	1	1_0_0_	2	0	0	4.23e-05	0	0	0.0519619	0	0	2	0	0	0.022	0	0
EEC16364.1	phosphoglucomutase, putative [Ixodes scapularis]	1	1_0_0_	3	0	0	0.000115	0	0	0.0568175	0	0	5	0	0	0.024	0	0
EEC16393.1	annexin V, putative, partial [Ixodes scapularis]	1	1_0_0_	10	0	0	0.00182942	0	0	1.11349	0	0	17	0	0	0.325	0	0
EEC16574.1	F0F1-type ATP synthase, alpha subunit, putative [Ixodes scapularis]	1	1_0_0_	50	0	0	0.00243264	0	0	1.44906	0	0	102	0	0	0.389	0	0
EEC16629.1	LIM domain-binding protein, putative, partial [Ixodes scapularis]	1	1_0_0_	8	0	0	0.000372	0	0	0.207814	0	0	16	0	0	0.082	0	0
EEC16773.1	hypothetical protein IscW_ISCW022878 [Ixodes scapularis]	1	1_0_0_	2	0	0	0.000456	0	0	1.39332	0	0	2	0	0	0.379	0	0
EEC16786.1	hypothetical protein IscW_ISCW022893, partial [Ixodes scapularis]	1	1_0_0_	2	0	0	1.23e-05	0	0	0.0423174	0	0	2	0	0	0.018	0	0
EEC16801.1	cuticle protein, putative [Ixodes scapularis]	1	1_0_0_	12	0	0	0.00249918	0	0	0.520548	0	0	27	0	0	0.182	0	0
EEC16856.1	cuticular protein, putative [Ixodes scapularis]	1	1_0_0_	7	0	0	0.000176	0	0	0.244515	0	0	7	0	0	0.095	0	0
EEC16905.1	secreted salivary gland peptide, putative, partial [Ixodes scapularis]	1	1_0_0_	5	0	0	0.00081	0	0	0.97697	0	0	6	0	0	0.296	0	0
EEC16910.1	conserved hypothetical protein [Ixodes scapularis]	1	1_0_0_	3	0	0	0.000435	0	0	0.114295	0	0	7	0	0	0.047	0	0
EEC17139.1	proteasome subunit alpha type, putative [Ixodes scapularis]	1	1_0_0_	3	0	0	0.000871	0	0	0.438799	0	0	5	0	0	0.158	0	0
EEC17153.1	peritrophin A, putative [Ixodes scapularis]	1	1_0_0_	5	0	0	0.000449	0	0	0.238797	0	0	11	0	0	0.093	0	0
EEC17184.1	secreted protein, putative [Ixodes scapularis]	1	1_0_0_	3	0	0	6.69e-05	0	0	0.0568175	0	0	3	0	0	0.024	0	0
EEC17186.1	secreted protein, putative [Ixodes scapularis]	1	1_0_0_	2	0	0	5.21e-05	0	0	0.0665962	0	0	2	0	0	0.028	0	0
EEC17187.1	secreted protein, putative [Ixodes scapularis]	1	1_0_0_	2	0	0	4.74e-05	0	0	0.0592537	0	0	2	0	0	0.025	0	0
EEC17191.1	conserved hypothetical protein [Ixodes scapularis]	1	1_0_0_	2	0	0	0.000344	0	0	0.713957	0	0	2	0	0	0.234	0	0
EEC17228.1	conserved hypothetical protein [Ixodes scapularis]	1	1_0_0_	3	0	0	0.00120331	0	0	0.874995	0	0	5	0	0	0.273	0	0
EEC17262.1	40S ribosomal protein S5, putative [Ixodes scapularis]	1	1_0_0_	3	0	0	0.000253	0	0	0.180321	0	0	4	0	0	0.072	0	0
EEC17290.1	secreted protein, putative [Ixodes scapularis]	1	1_0_0_	3	0	0	0.000434	0	0	0.663413	0	0	4	0	0	0.221	0	0
EEC17298.1	NADH-ubiquinone oxidoreductase, NDUFS3/30 kDa subunit, putative [Ixodes scapularis]	1	1_0_0_	4	0	0	0.000198	0	0	0.119438	0	0	4	0	0	0.049	0	0
EEC17399.1	glutathione S-transferase, putative, partial [Ixodes scapularis]	1	1_0_0_	2	0	0	0.000174	0	0	0.458814	0	0	2	0	0	0.164	0	0
EEC17400.1	myosin light chain 1, putative [Ixodes scapularis]	1	1_0_0_	17	0	0	0.00926549	0	0	4.40754	0	0	42	0	0	0.733	0	0
EEC17417.1	hypothetical protein IscW_ISCW012749 [Ixodes scapularis]	1	1_0_0_	2	0	0	3.73e-05	0	0	0.0375284	0	0	4	0	0	0.016	0	0
EEC17500.1	senescence marker protein-30, putative [Ixodes scapularis]	1	1_0_0_	16	0	0	0.000458	0	0	0.541701	0	0	18	0	0	0.188	0	0
EEC17587.1	secreted protein, putative [Ixodes scapularis]	1	1_0_0_	6	0	0	0.000252	0	0	0.101539	0	0	9	0	0	0.042	0	0
EEC17731.1	ovochymase, putative [Ixodes scapularis]	1	1_0_0_	3	0	0	0.000481	0	0	0.285287	0	0	4	0	0	0.109	0	0
EEC17779.1	hypothetical protein IscW_ISCW013355 [Ixodes scapularis]	1	1_0_0_	6	0	0	0.00142746	0	0	0.883649	0	0	11	0	0	0.275	0	0
EEC17808.1	huntingtin interacting protein, putative [Ixodes scapularis]	1	1_0_0_	2	0	0	1.66e-05	0	0	0.0209395	0	0	2	0	0	0.009	0	0
EEC17835.1	phospholipid-hydroperoxide glutathione peroxidase, putative [Ixodes scapularis]	1	1_0_0_	12	0	0	0.00271238	0	0	2.28095	0	0	25	0	0	0.516	0	0
EEC17914.1	hemelipoglycoprotein precursor, putative [Ixodes scapularis]	1	1_0_0_	46	0	0	0.00108417	0	0	0.432188	0	0	91	0	0	0.156	0	0
EEC17915.1	hemelipoglycoprotein precursor, putative, partial [Ixodes scapularis]	1	1_0_0_	87	0	0	0.00261731	0	0	0.682674	0	0	262	0	0	0.226	0	0
EEC17935.1	BIGH3, putative [Ixodes scapularis]	1	1_0_0_	22	0	0	0.000769	0	0	1.56448	0	0	24	0	0	0.409	0	0
EEC17939.1	conserved hypothetical protein [Ixodes scapularis]	1	1_0_0_	2	0	0	9.63e-06	0	0	0.0115795	0	0	2	0	0	0.005	0	0
EEC17944.1	glutathione S-transferase, putative [Ixodes scapularis]	1	1_0_0_	9	0	0	0.00100905	0	0	0.674943	0	0	17	0	0	0.224	0	0
EEC17998.1	phospholipase A2 precursor, putative [Ixodes scapularis]	1	1_0_0_	10	0	0	0.000414	0	0	0.531088	0	0	13	0	0	0.185	0	0
EEC18008.1	acetylcholinesterase/butyrylcholinesterase, putative, partial [Ixodes scapularis]	1	1_0_0_	3	0	0	0.000422	0	0	0.324342	0	0	6	0	0	0.122	0	0
EEC18025.1	hypothetical protein IscW_ISCW014417 [Ixodes scapularis]	1	1_0_0_	9	0	0	0.00144159	0	0	0.849269	0	0	11	0	0	0.267	0	0
EEC18154.1	superoxide-dismutase, putative [Ixodes scapularis]	1	1_0_0_	6	0	0	0.000683	0	0	1.07014	0	0	8	0	0	0.316	0	0
EEC18201.1	secreted protein, putative [Ixodes scapularis]	1	1_0_0_	12	0	0	0.00153149	0	0	0.534617	0	0	28	0	0	0.186	0	0
EEC18202.1	hypothetical protein IscW_ISCW023167 [Ixodes scapularis]	1	1_0_0_	2	0	0	0.000122	0	0	0.135011	0	0	2	0	0	0.055	0	0
EEC18204.1	secreted salivary gland peptide, putative, partial [Ixodes scapularis]	1	1_0_0_	2	0	0	0.00011	0	0	0.210598	0	0	2	0	0	0.083	0	0
EEC18307.1	hypothetical protein IscW_ISCW014890 [Ixodes scapularis]	1	1_0_0_	7	0	0	0.000553	0	0	0.315225	0	0	13	0	0	0.119	0	0
EEC18325.1	secreted protein, putative [Ixodes scapularis]	1	1_0_0_	2	0	0	0.000106	0	0	0.330454	0	0	2	0	0	0.124	0	0
EEC18326.1	hypothetical protein IscW_ISCW023802, partial [Ixodes scapularis]	1	1_0_0_	5	0	0	0.00161778	0	0	0.625549	0	0	11	0	0	0.211	0	0
EEC18345.1	secreted salivary gland peptide, putative, partial [Ixodes scapularis]	1	1_0_0_	3	0	0	0.000255	0	0	0.247383	0	0	3	0	0	0.096	0	0
EEC18404.1	profilin, putative, partial [Ixodes scapularis]	1	1_0_0_	6	0	0	0.00101819	0	0	0.584893	0	0	10	0	0	0.2	0	0
EEC18416.1	secreted salivary gland peptide, putative, partial [Ixodes scapularis]	1	1_0_0_	2	0	0	0.000161	0	0	0.361445	0	0	2	0	0	0.134	0	0
EEC18444.1	salivary lipid interacting protein, putative [Ixodes scapularis]	1	1_0_0_	6	0	0	0.000647	0	0	0.402814	0	0	9	0	0	0.147	0	0
EEC18480.1	NADH-ubiquinone dehydrogenase, putative [Ixodes scapularis]	1	1_0_0_	6	0	0	0.000597	0	0	0.279381	0	0	11	0	0	0.107	0	0
EEC18541.1	sprouty protein evh1 domain-containing protein, putative, partial [Ixodes scapularis]	1	1_0_0_	3	0	0	0.000132	0	0	0.0764652	0	0	4	0	0	0.032	0	0
EEC18588.1	GTP-binding nuclear protein RAN1, putative [Ixodes scapularis]	1	1_0_0_	6	0	0	0.000539	0	0	0.156112	0	0	9	0	0	0.063	0	0
EEC18633.1	splicing factor, putative, partial [Ixodes scapularis]	1	1_0_0_	10	0	0	0.00143096	0	0	2.06196	0	0	16	0	0	0.486	0	0
EEC18635.1	electron transfer flavoprotein, alpha subunit, putative, partial [Ixodes scapularis]	1	1_0_0_	10	0	0	0.000621	0	0	0.581248	0	0	16	0	0	0.199	0	0
EEC18665.1	quinone oxidoreductase, putative, partial [Ixodes scapularis]	1	1_0_0_	2	0	0	7.29e-05	0	0	0.135011	0	0	2	0	0	0.055	0	0
EEC18682.1	hemelipoglycoprotein precursor, putative, partial [Ixodes scapularis]	1	1_0_0_	20	0	0	0.000471	0	0	0.1324	0	0	54	0	0	0.054	0	0
EEC18716.1	4SNc-Tudor domain protein, putative [Ixodes scapularis]	1	1_0_0_	3	0	0	5.98e-05	0	0	0.0351422	0	0	4	0	0	0.015	0	0
EEC18729.1	aldehyde dehydrogenase, putative [Ixodes scapularis]	1	1_0_0_	3	0	0	7.64e-05	0	0	0.122018	0	0	3	0	0	0.05	0	0
EEC18742.1	NADH dehydrogenase, putative [Ixodes scapularis]	1	1_0_0_	2	0	0	0.000139	0	0	0.291219	0	0	2	0	0	0.111	0	0
EEC18745.1	3-hydroxyacyl-CoA dehydrogenase, putative [Ixodes scapularis]	1	1_0_0_	4	0	0	0.000213	0	0	0.250259	0	0	5	0	0	0.097	0	0
EEC18748.1	aldehyde dehydrogenase, putative [Ixodes scapularis]	1	1_0_0_	3	0	0	0.000107	0	0	0.0715193	0	0	4	0	0	0.03	0	0
EEC18755.1	hypothetical protein IscW_ISCW023296 [Ixodes scapularis]	1	1_0_0_	8	0	0	0.000262	0	0	0.207814	0	0	13	0	0	0.082	0	0
EEC18788.1	conserved hypothetical protein [Ixodes scapularis]	1	1_0_0_	4	0	0	0.000286	0	0	0.267652	0	0	4	0	0	0.103	0	0
EEC18874.1	transcriptional regulator DJ-1, putative [Ixodes scapularis]	1	1_0_0_	3	0	0	0.000581	0	0	0.355189	0	0	5	0	0	0.132	0	0
EEC18973.1	serpin-8 precursor, putative [Ixodes scapularis]	1	1_0_0_	3	0	0	8.73e-05	0	0	0.199499	0	0	3	0	0	0.079	0	0
EEC18978.1	PERQ amino acid-rich with GYF domain-containing protein, putative [Ixodes scapularis]	1	1_0_0_	5	0	0	0.000115	0	0	0.0423174	0	0	9	0	0	0.018	0	0
EEC18998.1	alpha-actinin, putative [Ixodes scapularis]	1	1_0_0_	47	0	0	0.00162883	0	0	0.96336	0	0	95	0	0	0.293	0	0
EEC19006.1	acetyl-CoA hydrolase, putative [Ixodes scapularis]	1	1_0_0_	9	0	0	0.000554	0	0	0.342765	0	0	20	0	0	0.128	0	0
EEC19167.1	heat shock protein, putative [Ixodes scapularis]	1	1_0_0_	16	0	0	0.00228692	0	0	0.940886	0	0	33	0	0	0.288	0	0
EEC19169.1	ATP synthase gamma subunit, putative, partial [Ixodes scapularis]	1	1_0_0_	2	0	0	8.43e-05	0	0	0.116863	0	0	2	0	0	0.048	0	0
EEC19186.1	vacuolar H+-ATPase V1 sector, subunit G, putative [Ixodes scapularis]	1	1_0_0_	2	0	0	0.000456	0	0	0.458814	0	0	4	0	0	0.164	0	0
EEC19450.1	troponin, putative, partial [Ixodes scapularis]	1	1_0_0_	19	0	0	0.00276423	0	0	0.503142	0	0	52	0	0	0.177	0	0
EEC19451.1	hypothetical protein IscW_ISCW023442 [Ixodes scapularis]	1	1_0_0_	3	0	0	0.000945	0	0	1.01372	0	0	4	0	0	0.304	0	0
EEC19452.1	troponin I protein, putative [Ixodes scapularis]	1	1_0_0_	34	0	0	0.00358486	0	0	1.48886	0	0	52	0	0	0.396	0	0
EEC19553.1	serpin-1 precursor, putative [Ixodes scapularis]	1	1_0_0_	5	0	0	0.00017	0	0	0.258925	0	0	5	0	0	0.1	0	0
EEC19555.1	secreted salivary gland peptide, putative [Ixodes scapularis]	1	1_0_0_	23	0	0	0.00178506	0	0	1.29615	0	0	53	0	0	0.361	0	0
EEC19556.1	secreted salivary gland peptide, putative [Ixodes scapularis]	1	1_0_0_	45	0	0	0.00435107	0	0	2.4914	0	0	95	0	0	0.543	0	0
EEC19557.1	serpin-4 precursor, putative [Ixodes scapularis]	1	1_0_0_	4	0	0	0.000304	0	0	0.0990058	0	0	9	0	0	0.041	0	0
EEC19558.1	serpin-4 precursor, putative [Ixodes scapularis]	1	1_0_0_	24	0	0	0.00198715	0	0	0.694338	0	0	59	0	0	0.229	0	0
EEC19579.1	adenylate cyclase-associated protein, putative [Ixodes scapularis]	1	1_0_0_	2	0	0	5.44e-05	0	0	0.180321	0	0	2	0	0	0.072	0	0
EEC19626.1	phosphatidylethanolamine-binding protein, putative [Ixodes scapularis]	1	1_0_0_	3	0	0	0.00047	0	0	0.367729	0	0	6	0	0	0.136	0	0
EEC19633.1	aspartate aminotransferase, putative [Ixodes scapularis]	1	1_0_0_	6	0	0	0.000241	0	0	0.0939563	0	0	6	0	0	0.039	0	0
EEC19722.1	RNA binding motif-containing protein, putative [Ixodes scapularis]	1	1_0_0_	22	0	0	0.00244365	0	0	1.208	0	0	36	0	0	0.344	0	0
EEC19780.1	conserved hypothetical protein, partial [Ixodes scapularis]	1	1_0_0_	2	0	0	0.00019	0	0	0.180321	0	0	2	0	0	0.072	0	0
EEC19803.1	NADH dehydrogenase, putative [Ixodes scapularis]	1	1_0_0_	5	0	0	0.000378	0	0	0.389953	0	0	5	0	0	0.143	0	0
EEC19814.1	20-hydroxysteroid dehydrogenase, putative [Ixodes scapularis]	1	1_0_0_	2	0	0	0.000105	0	0	0.291219	0	0	2	0	0	0.111	0	0
EEC19858.1	nucleoside diphosphate kinase, putative [Ixodes scapularis]	1	1_0_0_	8	0	0	0.000697	0	0	0.648162	0	0	8	0	0	0.217	0	0
EEC19862.1	NADH-ubiquinone oxidoreductase, subunit NDUFB10/PDSW, putative [Ixodes scapularis]	1	1_0_0_	5	0	0	0.000822	0	0	0.448772	0	0	10	0	0	0.161	0	0
EEC19877.1	NADH:ubiquinone oxidoreductase, NDUFB9/B22 subunit, putative [Ixodes scapularis]	1	1_0_0_	2	0	0	0.000276	0	0	0.230269	0	0	3	0	0	0.09	0	0
EEC19942.1	small heat shock protein, putative, partial [Ixodes scapularis]	1	1_0_0_	19	0	0	0.00318018	0	0	1.60615	0	0	37	0	0	0.416	0	0
EEC19958.1	talin, putative [Ixodes scapularis]	1	1_0_0_	29	0	0	0.000183	0	0	0.210598	0	0	36	0	0	0.083	0	0
EEC20000.1	alpha-macroglobulin, putative, partial [Ixodes scapularis]	1	1_0_0_	61	0	0	0.00133334	0	0	1.13796	0	0	110	0	0	0.33	0	0
EEC20008.1	transaldolase, putative [Ixodes scapularis]	1	1_0_0_	6	0	0	0.000544	0	0	0.327394	0	0	9	0	0	0.123	0	0
EEC20016.1	hypothetical protein IscW_ISCW014234, partial [Ixodes scapularis]	1	1_0_0_	2	0	0	3.9e-05	0	0	0.0327615	0	0	3	0	0	0.014	0	0
EEC20130.1	conserved hypothetical protein [Ixodes scapularis]	1	1_0_0_	6	0	0	0.00187182	0	0	0.629296	0	0	14	0	0	0.212	0	0
EEC20135.1	hypothetical protein IscW_ISCW023909 [Ixodes scapularis]	1	1_0_0_	7	0	0	0.000627	0	0	0.273503	0	0	9	0	0	0.105	0	0
EEC20173.1	elongation factor, putative [Ixodes scapularis]	1	1_0_0_	11	0	0	0.000261	0	0	0.422329	0	0	14	0	0	0.153	0	0
EEC20182.1	fatty acid-binding protein FABP, putative [Ixodes scapularis]	1	1_0_0_	16	0	0	0.00300828	0	0	1.61216	0	0	30	0	0	0.417	0	0
EEC20304.1	selenoprotein, putative [Ixodes scapularis]	1	1_0_0_	11	0	0	0.0120546	0	0	1.09411	0	0	51	0	0	0.321	0	0
EEC20364.1	HMG-box transcription factor, putative [Ixodes scapularis]	1	1_0_0_	2	0	0	6.74e-05	0	0	0.0543869	0	0	2	0	0	0.023	0	0
EEC20421.1	carbonic anhydrase, putative [Ixodes scapularis]	1	1_0_0_	5	0	0	0.000212	0	0	0.333522	0	0	5	0	0	0.125	0	0
EEC20429.1	hypothetical protein IscW_ISCW015113 [Ixodes scapularis]	1	1_0_0_	12	0	0	0.000602	0	0	0.927525	0	0	15	0	0	0.285	0	0
EEC20437.1	40S ribosomal protein S10, putative [Ixodes scapularis]	1	1_0_0_	6	0	0	0.000509	0	0	0.75388	0	0	6	0	0	0.244	0	0
EEC20488.1	lipoate-protein ligase B, putative [Ixodes scapularis]	1	1_0_0_	4	0	0	0.000228	0	0	0.183042	0	0	4	0	0	0.073	0	0
EEC20512.1	enoyl-CoA isomerase, putative, partial [Ixodes scapularis]	1	1_0_0_	2	0	0	8.32e-05	0	0	0.0839269	0	0	2	0	0	0.035	0	0
EEC20557.1	secreted protein, putative [Ixodes scapularis]	1	1_0_0_	12	0	0	0.000518	0	0	0.588547	0	0	15	0	0	0.201	0	0
