# Supplementary material for: Identification and characterization of proteins that form the inner core Ixodes scapularis tick attachment cement layer
Source: Sci Rep. 2022 Dec 9;12:21300. doi: 10.1038/s41598-022-24881-4 (PMC9734129; doi:10.1038/s41598-022-24881-4)
Supplement: Supplementary file 4 — Supplementary Table 2. [file 41598_2022_24881_MOESM4_ESM.xlsx]

## Sheet: ST2A.Rabbit proteins
Accession	description	FUNCTIONAL CATEGORY	occurrence	status	peptide_count_UNFED TiCK MOUTHPART	peptide_count_CEMENT OF 24 H ATTACHED TICKS	peptide_count_CEMENT OF 6 H ATTACHED TICKS	NSAF_AMZR-UNFED TiCK MOUTHPART	NSAF_AMZR-CEMENT OF 24 H ATTACHED TICKS	NSAF_AMZR-CEMENT OF 6 H ATTACHED TICKS	EMPAI_AMZR-UNFED TiCK MOUTHPART	EMPAI_AMZR-CEMENT OF 24 H ATTACHED TICKS	EMPAI_AMZR-CEMENT OF 6 H ATTACHED TICKS	spectral_count_UNFED TiCK MOUTHPART	spectral_count_CEMENT OF 24 H ATTACHED TICKS	spectral_count_CEMENT OF 6 H ATTACHED TICKS	seqcov_AMZR-UNFED TiCK MOUTHPART	seqcov_AMZR-CEMENT OF 24 H ATTACHED TICKS	seqcov_CEMENT OF 6 H ATTACHED TICKS
A0A0A0MQP7	Actin, cytoplasmic 1 OS=Oryctolagus cuniculus GN=ACTB PE=3 SV=1	Cytoskeletal	3	1_1_1_	16	8	10	0.00120842	0.000764	0.00038	0.386756	0.276439	0.169499	43	20	17	0.142	0.106	0.068
G1SDT0	Uncharacterized protein OS=Oryctolagus cuniculus GN=ACTBL2 PE=3 SV=1	Cytoskeletal	3	1_1_1_	13	4	11	0.00102089	0.000765	0.000588	0.452112	0.104079	0.324342	29	16	21	0.162	0.043	0.122
G1SH05	Uncharacterized protein OS=Oryctolagus cuniculus GN=TUBB PE=3 SV=1	Cytoskeletal	3	1_1_1_	34	8	9	0.00271287	0.000324	0.000214	0.538155	0.364583	0.342765	91	8	9	0.187	0.135	0.128
G1SK59	Uncharacterized protein OS=Oryctolagus cuniculus GN=ACTG2 PE=3 SV=1	Cytoskeletal	3	1_1_1_	16	8	10	0.00151374	0.000957	0.000476	0.506607	0.358313	0.216186	43	20	17	0.178	0.133	0.085
G1SPP3	Uncharacterized protein (Fragment) OS=Oryctolagus cuniculus GN=KRT4 PE=3 SV=1	Cytoskeletal	3	1_1_1_	2	3	6	4.44e-05	0.000392	0.000283	0.0351422	0.0351422	0.0839269	2	13	16	0.015	0.015	0.035
G1SSK9	Uncharacterized protein OS=Oryctolagus cuniculus GN=LOC100349893 PE=3 SV=1	Cytoskeletal	3	1_1_1_	3	13	3	0.000268	0.00182011	0.000512	0.129796	0.563148	0.0964782	5	25	12	0.053	0.194	0.04
G1STB6	Uncharacterized protein OS=Oryctolagus cuniculus GN=ACTC1 PE=3 SV=1	Cytoskeletal	3	1_1_1_	22	10	10	0.0042834	0.00133558	0.000475	0.610646	0.452112	0.216186	122	28	17	0.207	0.162	0.085
G1SY02	Uncharacterized protein OS=Oryctolagus cuniculus GN=TUBB2A PE=3 SV=1	Cytoskeletal	3	1_1_1_	46	7	9	0.0037181	0.000283	0.000213	0.999862	0.282331	0.342765	125	7	9	0.301	0.108	0.128
G1SY36	Uncharacterized protein OS=Oryctolagus cuniculus GN=TPM4 PE=3 SV=1	Cytoskeletal	3	1_1_1_	3	11	8	0.000233	0.00177294	0.000742	0.111732	0.452112	0.393157	5	28	20	0.046	0.162	0.144
G1T0B7	Uncharacterized protein OS=Oryctolagus cuniculus GN=TUBA3E PE=3 SV=1	Cytoskeletal	3	1_1_1_	20	6	10	0.00136819	0.000389	0.000304	0.836538	0.233105	0.584893	43	9	12	0.264	0.091	0.2
G1T221	Uncharacterized protein OS=Oryctolagus cuniculus GN=TPM3 PE=3 SV=1	Cytoskeletal	3	1_1_1_	3	7	2	0.000234	0.000572	7.44e-05	0.111732	0.185769	0.0839269	5	9	2	0.046	0.074	0.035
G1T4J4	Uncharacterized protein OS=Oryctolagus cuniculus GN=TUBB2B PE=3 SV=1	Cytoskeletal	3	1_1_1_	46	7	9	0.0037181	0.000283	0.000213	0.999862	0.282331	0.342765	125	7	9	0.301	0.108	0.128
G1TFC2	Uncharacterized protein OS=Oryctolagus cuniculus GN=TUBA8 PE=3 SV=2	Cytoskeletal	3	1_1_1_	15	3	7	0.000529	8.22e-05	0.000132	0.352073	0.0495424	0.174898	35	4	11	0.131	0.021	0.07
G1TJC3	Uncharacterized protein (Fragment) OS=Oryctolagus cuniculus GN=TUBB6 PE=3 SV=1	Cytoskeletal	3	1_1_1_	28	5	5	0.00225171	0.000207	0.000121	0.358313	0.191242	0.185769	74	5	5	0.133	0.076	0.074
G1TKC3	Uncharacterized protein OS=Oryctolagus cuniculus GN=LOC100346652 PE=3 SV=1	Cytoskeletal	3	1_1_1_	5	9	8	0.000413	0.000561	0.000281	0.16681	0.3122	0.396368	14	14	12	0.067	0.118	0.145
G1TNS4	Uncharacterized protein OS=Oryctolagus cuniculus GN=LOC100357567 PE=3 SV=1	Cytoskeletal	3	1_1_1_	10	9	15	0.000737	0.000561	0.00054	0.545254	0.3122	0.629296	25	14	23	0.189	0.118	0.212
G1TQR0	Uncharacterized protein OS=Oryctolagus cuniculus GN=ACTN1 PE=4 SV=1	Cytoskeletal	3	1_1_1_	4	8	3	0.000104	0.000222	7.08e-05	0.0641431	0.1324	0.0303861	7	11	6	0.027	0.054	0.013
G1TR82	Uncharacterized protein OS=Oryctolagus cuniculus GN=TUBA4A PE=3 SV=1	Cytoskeletal	3	1_1_1_	12	5	14	0.000857	0.000241	0.000447	0.690441	0.185769	0.603245	29	6	19	0.228	0.074	0.205
G1U031	Uncharacterized protein OS=Oryctolagus cuniculus GN=LOC100350027 PE=3 SV=2	Cytoskeletal	3	1_1_1_	21	6	10	0.00118134	0.000328	0.000256	0.836538	0.193988	0.472312	44	9	12	0.264	0.077	0.168
G1U410	Uncharacterized protein OS=Oryctolagus cuniculus GN=TUBB4A PE=3 SV=1	Cytoskeletal	3	1_1_1_	20	3	3	0.00149059	0.000122	7.12e-05	0.393157	0.0764652	0.224616	50	3	3	0.144	0.032	0.088
G1U466	Uncharacterized protein OS=Oryctolagus cuniculus GN=TUBA1A PE=3 SV=1	Cytoskeletal	3	1_1_1_	15	9	13	0.000939	0.000558	0.00042	0.798871	0.3122	0.648162	32	14	18	0.255	0.118	0.217
G1U5S4	Uncharacterized protein (Fragment) OS=Oryctolagus cuniculus GN=TUBB3 PE=3 SV=1	Cytoskeletal	3	1_1_1_	34	7	10	0.00275759	0.000291	0.000244	0.563148	0.291219	0.468926	90	7	10	0.194	0.111	0.167
P58772	Tropomyosin alpha-1 chain OS=Oryctolagus cuniculus GN=TPM1 PE=1 SV=1	Cytoskeletal	3	1_1_1_	3	4	3	0.000233	0.000886	0.000445	0.111732	0.0939563	0.0839269	5	14	12	0.046	0.039	0.035
P68135	Actin, alpha skeletal muscle OS=Oryctolagus cuniculus GN=ACTA1 PE=1 SV=1	Cytoskeletal	3	1_1_1_	21	10	10	0.00424829	0.00133558	0.000475	0.389953	0.452112	0.216186	121	28	17	0.143	0.162	0.085
A0A068BC12	Beta-tropomyosin isoform 2 OS=Oryctolagus cuniculus GN=Tpm2 PE=2 SV=1	Cytoskeletal	3	1_1_1_	3	9	7	0.000233	0.0016463	0.000705	0.111732	0.193988	0.185769	5	26	19	0.046	0.077	0.074
G1SCP8	Uncharacterized protein (Fragment) OS=Oryctolagus cuniculus GN=MSN PE=4 SV=1	Cytoskeletal	2	1_1_0_	3	3	0	0.000114	9.3e-05	0	0.0375284	0.114295	0	5	3	0	0.016	0.047	0
P29751	Actin, cytoplasmic 1 OS=Oryctolagus cuniculus GN=ACTB PE=2 SV=1	Cytoskeletal	3	1_1_1_	38	13	24	0.00575343	0.00167838	0.00106731	1.24905	0.674943	1.01372	163	35	38	0.352	0.224	0.304
Q69G36	Smooth muscle alpha-tropomyosin (Fragment) OS=Oryctolagus cuniculus PE=2 SV=1	Cytoskeletal	3	1_1_1_	3	4	3	0.000534	0.0020303	0.00101929	0.273503	0.227439	0.205036	5	14	12	0.105	0.089	0.081
B7NZA8	COX6B protein (Predicted) (Fragment) OS=Oryctolagus cuniculus GN=COX6B PE=4 SV=1	Detoxification antioxidant	3	1_1_1_	3	2	2	0.000616	0.000418	0.000245	0.380384	0.455459	0.455459	4	2	2	0.14	0.163	0.163
G1SXI9	Uncharacterized protein OS=Oryctolagus cuniculus GN=COX6B1 PE=4 SV=1	Detoxification antioxidant	3	1_1_1_	3	2	2	0.000616	0.000418	0.000245	0.380384	0.455459	0.455459	4	2	2	0.14	0.163	0.163
U3KMH9	Malate dehydrogenase OS=Oryctolagus cuniculus GN=MDH2 PE=3 SV=1	Detoxification antioxidant	3	1_1_1_	3	7	7	0.000352	0.000692	0.000312	0.137627	0.555966	0.425608	9	13	10	0.056	0.192	0.154
B7NZM8	Tyrosine 3-monooxygenase/tryptophan 5-monooxygenase activation protein, eta polypeptide (Predicted) OS=Oryctolagus cuniculus GN=YWHAH PE=3 SV=1	Enzyme	3	1_1_1_	2	4	2	0.000161	0.000439	8.56e-05	0.3122	0.183042	0.0789467	3	6	2	0.118	0.073	0.033
P62160	Calmodulin OS=Oryctolagus cuniculus GN=CALM PE=1 SV=2	Extracellular	3	1_1_1_	6	12	6	0.00106602	0.0032586	0.000919	0.30017	0.663413	0.30017	12	27	13	0.114	0.221	0.114
G1SD89	Uncharacterized protein (Fragment) OS=Oryctolagus cuniculus GN=COL6A2 PE=4 SV=1	Extracellular	3	1_1_1_	2	9	29	4.05e-05	0.000367	0.000633	0.0327615	0.161449	0.438799	3	20	59	0.014	0.065	0.158
G1SDN2	Uncharacterized protein OS=Oryctolagus cuniculus GN=KRT17 PE=3 SV=1	Extracellular	3	1_1_1_	4	43	28	0.000154	0.00461093	0.00184138	0.0889301	0.794734	0.570363	5	110	75	0.037	0.254	0.196
G1SHX4	Uncharacterized protein OS=Oryctolagus cuniculus GN=KRT84 PE=3 SV=1	Extracellular	3	1_1_1_	2	3	3	4.87e-05	0.00043	0.000232	0.0399202	0.0399202	0.0399202	2	13	12	0.017	0.017	0.017
G1SHY2	Uncharacterized protein (Fragment) OS=Oryctolagus cuniculus GN=KRT75 PE=3 SV=1	Extracellular	3	1_1_1_	8	19	18	0.000444	0.00149062	0.000985	0.137627	0.297179	0.303167	19	47	53	0.056	0.113	0.115
G1SHZ4	Uncharacterized protein OS=Oryctolagus cuniculus GN=KRT7 PE=3 SV=2	Extracellular	3	1_1_1_	2	7	7	7.23e-05	0.00117919	0.00117989	0.0592537	0.207814	0.14025	2	24	41	0.025	0.082	0.057
G1SKE3	Uncharacterized protein OS=Oryctolagus cuniculus GN=LOC100352401 PE=3 SV=1	Extracellular	3	1_1_1_	5	47	14	0.000164	0.0034853	0.00089	0.0990058	1.34963	0.318257	6	94	41	0.041	0.371	0.12
G1SL10	Uncharacterized protein OS=Oryctolagus cuniculus GN=TUBA1B PE=3 SV=1	Extracellular	3	1_1_1_	9	6	14	0.000499	0.000399	0.00049	0.534617	0.196741	0.614359	17	10	21	0.186	0.078	0.208
G1SQ02	Uncharacterized protein OS=Oryctolagus cuniculus GN=PRDX1 PE=4 SV=1	Extracellular	3	1_1_1_	3	9	6	0.000333	0.00126511	0.000476	0.135011	0.432188	0.276439	5	14	9	0.055	0.156	0.106
G1SUH1	Uncharacterized protein OS=Oryctolagus cuniculus GN=KRT72 PE=3 SV=1	Extracellular	3	1_1_1_	2	3	3	5.16e-05	0.000456	0.000246	0.0423174	0.0423174	0.0423174	2	13	12	0.018	0.018	0.018
G1SWB8	Uncharacterized protein OS=Oryctolagus cuniculus GN=KRT27 PE=4 SV=1	Extracellular	3	1_1_1_	6	10	9	0.000317	0.00101862	0.00110146	0.0939563	0.145513	0.0939563	11	26	48	0.039	0.059	0.039
G1SWG8	Uncharacterized protein OS=Oryctolagus cuniculus GN=FARP2 PE=4 SV=2	Extracellular	3	1_1_1_	3	3	3	0.000152	0.000172	0.000111	0.0185914	0.0185914	0.0185914	12	10	11	0.008	0.008	0.008
G1T1V0	Uncharacterized protein OS=Oryctolagus cuniculus GN=KRT10 PE=3 SV=1	Extracellular	3	1_1_1_	34	85	120	0.00118639	0.00749014	0.00951458	0.573983	1.85102	1.78612	51	237	514	0.197	0.455	0.445
G1T1Y7	Uncharacterized protein OS=Oryctolagus cuniculus GN=KRT14 PE=3 SV=2	Extracellular	3	1_1_1_	4	81	65	0.000149	0.00783443	0.00342371	0.0864257	2.28852	1.78612	5	193	144	0.036	0.517	0.445
G1T4R6	Uncharacterized protein OS=Oryctolagus cuniculus GN=KRT16 PE=3 SV=2	Extracellular	3	1_1_1_	8	66	32	0.000265	0.00592746	0.00204085	0.153453	1.99916	0.468926	9	148	87	0.062	0.477	0.167
G1T4S1	Uncharacterized protein OS=Oryctolagus cuniculus GN=KRT13 PE=3 SV=2	Extracellular	3	1_1_1_	16	39	43	0.000586	0.00373975	0.00410122	0.330454	0.706082	0.629296	20	94	176	0.124	0.232	0.212
G1T6D3	Uncharacterized protein OS=Oryctolagus cuniculus GN=KRT72 PE=3 SV=1	Extracellular	3	1_1_1_	2	3	3	5.42e-05	0.000479	0.000259	0.0423174	0.0423174	0.0423174	2	13	12	0.018	0.018	0.018
G1T8T1	Uncharacterized protein (Fragment) OS=Oryctolagus cuniculus GN=KRT28 PE=4 SV=1	Extracellular	3	1_1_1_	4	6	6	0.000264	0.00125565	0.00118197	0.0964782	0.0964782	0.0964782	8	28	45	0.04	0.04	0.04
G1TAY6	Uncharacterized protein OS=Oryctolagus cuniculus GN=KRT19 PE=3 SV=1	Extracellular	3	1_1_1_	4	20	15	0.000165	0.00260748	0.00126392	0.0964782	0.235947	0.230269	5	58	48	0.04	0.092	0.09
G1TDN6	Uncharacterized protein OS=Oryctolagus cuniculus GN=KRT5 PE=3 SV=1	Extracellular	3	1_1_1_	8	57	55	0.000428	0.00394517	0.00248987	0.1324	1.21309	0.97697	19	129	139	0.054	0.345	0.296
G1TDN8	Uncharacterized protein OS=Oryctolagus cuniculus GN=KRT73 PE=3 SV=1	Extracellular	3	1_1_1_	2	3	3	4.95e-05	0.000437	0.000236	0.0399202	0.0399202	0.0399202	2	13	12	0.017	0.017	0.017
G1TE79	Uncharacterized protein OS=Oryctolagus cuniculus GN=KRT20 PE=3 SV=1	Extracellular	3	1_1_1_	3	11	8	0.000123	0.000918	0.000464	0.0495424	0.111732	0.111732	4	22	19	0.021	0.046	0.046
G1TE82	Uncharacterized protein OS=Oryctolagus cuniculus GN=KRT23 PE=3 SV=1	Extracellular	3	1_1_1_	3	5	6	0.000125	0.000554	0.000424	0.0495424	0.0495424	0.0495424	4	13	17	0.021	0.021	0.021
G1TMP1	Uncharacterized protein OS=Oryctolagus cuniculus GN=LOC100008885 PE=4 SV=1	Extracellular	3	1_1_1_	4	8	9	0.000154	0.00125169	0.000758	0.0889301	0.0889301	0.0889301	5	30	31	0.037	0.037	0.037
G1TYI7	Uncharacterized protein OS=Oryctolagus cuniculus GN=KRT76 PE=4 SV=1	Extracellular	3	1_1_1_	2	9	7	4.35e-05	0.000797	0.000709	0.0351422	0.1324	0.081434	2	27	41	0.015	0.054	0.034
G1U758	Uncharacterized protein OS=Oryctolagus cuniculus GN=KRT18 PE=3 SV=1	Extracellular	3	1_1_1_	4	8	9	0.000149	0.00121504	0.000735	0.0864257	0.0864257	0.0864257	5	30	31	0.036	0.036	0.036
G1U9G5	Uncharacterized protein OS=Oryctolagus cuniculus GN=KRT78 PE=3 SV=1	Extracellular	3	1_1_1_	3	3	3	0.000102	0.000311	0.000344	0.0495424	0.0495424	0.0495424	4	9	17	0.021	0.021	0.021
G1U9I8	Uncharacterized protein OS=Oryctolagus cuniculus GN=KRT77 PE=3 SV=2	Extracellular	3	1_1_1_	18	27	29	0.000672	0.00170703	0.00131012	0.230269	0.361445	0.409289	31	58	76	0.09	0.134	0.149
G1U9K5	Uncharacterized protein OS=Oryctolagus cuniculus GN=KRT71 PE=3 SV=1	Extracellular	3	1_1_1_	2	3	3	5.06e-05	0.000447	0.000242	0.0399202	0.0399202	0.0399202	2	13	12	0.017	0.017	0.017
Q28706	Keratin, type I cytoskeletal 12 (Fragment) OS=Oryctolagus cuniculus GN=KRT12 PE=2 SV=1	Extracellular	3	1_1_1_	4	14	12	0.000161	0.00218767	0.00115321	0.0939563	0.156112	0.1508	5	50	45	0.039	0.063	0.061
Q29426	Keratin, type II cytoskeletal 3 OS=Oryctolagus cuniculus GN=KRT3 PE=2 SV=1	Extracellular	3	1_1_1_	5	16	13	0.000126	0.00120075	0.00108843	0.0764652	0.233105	0.127197	6	42	65	0.032	0.091	0.052
Q2ENC7	Keratin 10 (Fragment) OS=Oryctolagus cuniculus PE=2 SV=1	Extracellular	3	1_1_1_	28	64	96	0.00199258	0.0106993	0.0151006	1.30144	3.56037	3.52898	42	166	400	0.362	0.659	0.656
G1TI39	Uncharacterized protein OS=Oryctolagus cuniculus GN=RDX PE=4 SV=2	Extracellular	2	1_1_0_	3	2	0	0.00011	5.95e-05	0	0.0351422	0.0399202	0	5	2	0	0.015	0.017	0
G1T346	Uncharacterized protein OS=Oryctolagus cuniculus GN=SPTAN1 PE=4 SV=2	Extracellular	2	1_0_1_	5	0	4	2.63e-05	0	1.67e-05	0.0423174	0	0.0543869	5	0	4	0.018	0	0.023
G1SUH8	Uncharacterized protein OS=Oryctolagus cuniculus GN=KRT2 PE=3 SV=1	Extracellular	3	1_1_1_	15	82	116	0.00045	0.00587782	0.00756717	0.233105	1.12814	1.2856	21	202	444	0.091	0.328	0.359
G1SWB0	Uncharacterized protein OS=Oryctolagus cuniculus GN=KRT25 PE=4 SV=1	Extracellular	3	1_1_1_	3	3	3	0.000206	0.00044	0.000726	0.0471286	0.0471286	0.0471286	7	11	31	0.02	0.02	0.02
G1TUC8	Uncharacterized protein OS=Oryctolagus cuniculus GN=ACTN4 PE=4 SV=2	Extracellular	3	1_1_1_	3	6	4	0.000106	0.000216	9.86e-05	0.0280163	0.129796	0.0739894	6	9	7	0.012	0.053	0.031
G1SWK6	Uncharacterized protein OS=Oryctolagus cuniculus GN=HSP90AB1 PE=4 SV=1	heat shock protein	3	1_1_1_	5	2	3	0.000155	6.02e-05	7.06e-05	0.101539	0.0471286	0.0471286	7	2	4	0.042	0.02	0.02
G1T1V9	Uncharacterized protein OS=Oryctolagus cuniculus GN=HSPA2 PE=3 SV=1	heat shock protein	3	1_1_1_	22	16	10	0.00114646	0.000793	0.000332	0.352073	0.285287	0.111732	55	28	20	0.131	0.109	0.046
G1T8Q6	Heat shock protein HSP 90-beta OS=Oryctolagus cuniculus GN=HSP90AB1 PE=3 SV=2	heat shock protein	3	1_1_1_	3	2	3	8.96e-05	4.87e-05	5.7e-05	0.0375284	0.0375284	0.0375284	5	2	4	0.016	0.016	0.016
G1T9M9	Uncharacterized protein (Fragment) OS=Oryctolagus cuniculus GN=HSPA8 PE=3 SV=1	heat shock protein	3	1_1_1_	26	28	13	0.00138901	0.0013043	0.00039	0.415794	0.786488	0.164126	68	47	24	0.151	0.252	0.066
G1U7L4	Uncharacterized protein (Fragment) OS=Oryctolagus cuniculus GN=HSPA5 PE=3 SV=1	heat shock protein	3	1_1_1_	12	26	4	0.000566	0.00104327	6.43e-05	0.164126	0.651962	0.104079	28	38	4	0.066	0.218	0.043
P30946	Heat shock protein HSP 90-alpha OS=Oryctolagus cuniculus GN=HSP90AA1 PE=1 SV=2	heat shock protein	3	1_1_1_	8	2	5	0.00021	5.18e-05	9.11e-05	0.122018	0.0399202	0.129796	11	2	6	0.05	0.017	0.053
G1SUX8	Uncharacterized protein (Fragment) OS=Oryctolagus cuniculus GN=LOC100354435 PE=3 SV=1	heat shock protein	2	1_1_0_	5	7	0	0.000217	0.000188	0	0.0864257	0.196741	0	11	7	0	0.036	0.078	0
G1TRC0	Uncharacterized protein OS=Oryctolagus cuniculus GN=LOC100354037 PE=3 SV=1	heat shock protein	2	1_1_0_	5	7	0	0.000217	0.000188	0	0.0864257	0.196741	0	11	7	0	0.036	0.078	0
G1SGC2	Histone H2A (Fragment) OS=Oryctolagus cuniculus GN=H2AFZ PE=3 SV=1	Histone	3	1_1_1_	5	8	5	0.00156336	0.0032567	0.000498	1.25944	1.06538	0.336596	15	23	6	0.354	0.315	0.126
G1SSZ2	Histone H2A OS=Oryctolagus cuniculus GN=LOC100347019 PE=3 SV=1	Histone	3	1_1_1_	16	16	11	0.00363749	0.00713815	0.00217086	1.24388	1.24388	0.849269	36	52	27	0.351	0.351	0.267
G1SVP6	Histone H2A OS=Oryctolagus cuniculus GN=HIST1H2AC PE=3 SV=1	Histone	3	1_1_1_	4	15	13	0.00142546	0.00677807	0.00243062	0.327394	1.25944	1.25944	14	49	30	0.123	0.354	0.354
G1T0Z2	Histone H2A OS=Oryctolagus cuniculus GN=HIST1H2AA PE=3 SV=1	Histone	3	1_1_1_	4	11	5	0.00141458	0.00398089	0.000482	0.324342	1.24388	0.324342	14	29	6	0.122	0.351	0.122
G1T8H6	Histone H3 OS=Oryctolagus cuniculus GN=H3F3B PE=3 SV=1	Histone	3	1_1_1_	14	10	3	0.0029198	0.00224783	0.000232	1.71644	1.71644	1.07014	30	17	3	0.434	0.434	0.316
G1TD51	Histone H4 OS=Oryctolagus cuniculus GN=LOC100354956 PE=3 SV=1	Histone	3	1_1_1_	32	16	16	0.0145092	0.00622476	0.00303827	2.38065	1.6485	1.12324	114	36	30	0.529	0.423	0.327
G1TE68	Histone H2A OS=Oryctolagus cuniculus GN=HIST2H2AA4 PE=3 SV=1	Histone	3	1_1_1_	16	16	11	0.00366547	0.00719306	0.00218756	1.25944	1.25944	0.857804	36	52	27	0.354	0.354	0.269
G1TH39	Histone H2A OS=Oryctolagus cuniculus GN=LOC100347019 PE=3 SV=1	Histone	3	1_1_1_	16	16	11	0.00366547	0.00719306	0.00218756	1.25944	1.25944	0.857804	36	52	27	0.354	0.354	0.269
G1TJR7	Histone H3 (Fragment) OS=Oryctolagus cuniculus PE=3 SV=1	Histone	3	1_1_1_	14	10	3	0.0029198	0.00224783	0.000232	1.71644	1.71644	1.07014	30	17	3	0.434	0.434	0.316
G1TMN0	Histone H2A OS=Oryctolagus cuniculus GN=LOC100345168 PE=3 SV=1	Histone	3	1_1_1_	4	15	13	0.00142546	0.00677807	0.00243062	0.327394	1.25944	1.25944	14	49	30	0.123	0.354	0.354
G1TN68	Histone H4 OS=Oryctolagus cuniculus GN=HIST1H4F PE=3 SV=1	Histone	3	1_1_1_	32	16	16	0.0145092	0.00622476	0.00303827	2.38065	1.6485	1.12324	114	36	30	0.529	0.423	0.327
G1TNB7	Histone H3 OS=Oryctolagus cuniculus GN=LOC100354792 PE=3 SV=1	Histone	3	1_1_1_	14	10	3	0.0029198	0.00224783	0.000232	1.71644	1.71644	1.07014	30	17	3	0.434	0.434	0.316
G1TUJ8	Histone H2A OS=Oryctolagus cuniculus GN=LOC103345138 PE=3 SV=1	Histone	3	1_1_1_	16	16	11	0.00366547	0.00719306	0.00218756	1.25944	1.25944	0.857804	36	52	27	0.354	0.354	0.269
G1U2G1	Histone H2A OS=Oryctolagus cuniculus GN=H2AFJ PE=3 SV=1	Histone	3	1_1_1_	16	16	11	0.00369388	0.00724882	0.00220451	1.2751	1.2751	0.86638	36	52	27	0.357	0.357	0.271
G1U2Q4	Histone H2A OS=Oryctolagus cuniculus GN=LOC100348485 PE=3 SV=1	Histone	3	1_1_1_	4	15	13	0.00142546	0.00677807	0.00243062	0.327394	1.25944	1.25944	14	49	30	0.123	0.354	0.354
O62695	Histone H2A.V OS=Oryctolagus cuniculus GN=H2AFV PE=2 SV=3	Histone	3	1_1_1_	5	7	5	0.00155114	0.00309077	0.000494	1.24905	0.595879	0.333522	15	22	6	0.352	0.203	0.125
P84246	Histone H3.3 OS=Oryctolagus cuniculus GN=H3F3A PE=2 SV=2	Histone	3	1_1_1_	14	10	3	0.0029198	0.00224783	0.000232	1.71644	1.71644	1.07014	30	17	3	0.434	0.434	0.316
G1T6G5	Uncharacterized protein OS=Oryctolagus cuniculus GN=H3F3C PE=4 SV=1	Histone	2	1_1_0_	5	5	0	0.00107059	0.00119003	0	0.402814	0.402814	0	11	9	0	0.147	0.147	0
G1TKV4	Histone H3 OS=Oryctolagus cuniculus GN=LOC103350067 PE=3 SV=1	Histone	2	1_1_0_	11	8	0	0.00243317	0.00198338	0	1.71644	0.581248	0	25	15	0	0.434	0.199	0
G1TNW5	Histone H3 OS=Oryctolagus cuniculus GN=LOC100341005 PE=3 SV=1	Histone	2	1_1_0_	5	4	0	0.00116792	0.00119003	0	0.3122	0.3122	0	12	9	0	0.118	0.118	0
G1TQ90	Uncharacterized protein OS=Oryctolagus cuniculus GN=LOC100344410 PE=4 SV=1	Histone	2	1_1_0_	8	8	0	0.00175188	0.00198338	0	0.581248	0.581248	0	18	15	0	0.199	0.199	0
G1TRK0	Histone H3 OS=Oryctolagus cuniculus GN=LOC100347117 PE=3 SV=1	Histone	2	1_1_0_	8	8	0	0.00175188	0.00198338	0	0.581248	0.581248	0	18	15	0	0.199	0.199	0
G1TWR1	Histone H3 OS=Oryctolagus cuniculus GN=LOC103349695 PE=3 SV=1	Histone	2	1_1_0_	8	8	0	0.00175188	0.00198338	0	0.581248	0.581248	0	18	15	0	0.199	0.199	0
G1TX56	Histone H3 OS=Oryctolagus cuniculus GN=LOC100354642 PE=3 SV=1	Histone	2	1_1_0_	5	4	0	0.00116792	0.00119003	0	0.3122	0.3122	0	12	9	0	0.118	0.118	0
Q6TXQ2	H3L-like histone (Fragment) OS=Oryctolagus cuniculus PE=4 SV=1	Histone	2	1_1_0_	3	3	0	0.000866	0.00100837	0	0.161449	0.161449	0	7	6	0	0.065	0.065	0
G1SKT4	ATP synthase subunit alpha OS=Oryctolagus cuniculus GN=ATP5A1 PE=3 SV=1	Metabolism/energy	3	1_1_1_	16	10	5	0.000957	0.000423	0.000152	0.253141	0.389953	0.172195	40	13	8	0.098	0.143	0.069
G1SR03	Uncharacterized protein OS=Oryctolagus cuniculus GN=VCP PE=3 SV=1	Metabolism/energy	3	1_1_1_	7	7	9	0.000181	0.000357	0.000222	0.114295	0.227439	0.205036	11	16	17	0.047	0.089	0.081
G1TS29	Triosephosphate isomerase OS=Oryctolagus cuniculus GN=TPI1 PE=3 SV=1	Metabolism/energy	3	1_1_1_	3	6	8	0.00046	0.000375	0.000402	0.127197	0.86638	0.927525	10	6	11	0.052	0.271	0.285
G1U6C7	ATP synthase subunit beta OS=Oryctolagus cuniculus PE=3 SV=1	Metabolism/energy	3	1_1_1_	18	5	5	0.00155418	0.000352	0.000227	0.428894	0.21899	0.1508	60	10	11	0.155	0.086	0.061
Q0QEN9	ATP synthase subunit beta (Fragment) OS=Oryctolagus cuniculus GN=ATP5B PE=2 SV=1	Metabolism/energy	3	1_1_1_	27	16	13	0.00238381	0.00110794	0.000574	1.15774	0.81134	0.520548	76	26	23	0.334	0.258	0.182
B7NZF1	Protein disulfide-isomerase OS=Oryctolagus cuniculus GN=PDIA3 PE=3 SV=1	Protein metabolism	3	1_1_1_	2	9	3	5.27e-05	0.00043	0.000126	0.0715193	0.180321	0.0519619	2	12	6	0.03	0.072	0.022
G1SEV2	Protein disulfide-isomerase OS=Oryctolagus cuniculus GN=PDIA3 PE=3 SV=2	Protein metabolism	3	1_1_1_	2	9	3	3.89e-05	0.000317	9.29e-05	0.0519619	0.129796	0.0375284	2	12	6	0.022	0.053	0.016
G1SF46	Uncharacterized protein OS=Oryctolagus cuniculus GN=UBB PE=4 SV=1	Protein metabolism	3	1_1_1_	10	8	6	0.00179183	0.00196317	0.000966	0.603245	0.406048	0.285287	31	25	21	0.205	0.148	0.109
G1TMS5	Uncharacterized protein OS=Oryctolagus cuniculus GN=CCT5 PE=3 SV=1	Protein metabolism	3	1_1_1_	3	4	5	0.000147	0.000133	9.73e-05	0.0739894	0.1508	0.1508	6	4	5	0.031	0.061	0.061
P21195	Protein disulfide-isomerase OS=Oryctolagus cuniculus GN=P4HB PE=2 SV=1	Protein metabolism	3	1_1_1_	3	13	5	0.000104	0.000601	0.000145	0.0423174	0.559552	0.199499	4	17	7	0.018	0.193	0.079
G1TM98	Elongation factor 1-alpha OS=Oryctolagus cuniculus GN=EEF1A1 PE=3 SV=1	Protein synthesis	3	1_1_1_	3	7	4	0.000201	0.000428	0.000137	0.0447202	0.250259	0.196741	7	11	6	0.019	0.097	0.078
G1U6W1	Elongation factor 1-alpha OS=Oryctolagus cuniculus GN=LOC100345095 PE=3 SV=1	Protein synthesis	3	1_1_1_	12	21	13	0.000716	0.0013234	0.000456	0.264736	0.81134	0.541701	25	34	20	0.102	0.258	0.188
P68105	Elongation factor 1-alpha 1 OS=Oryctolagus cuniculus GN=EEF1A1 PE=1 SV=1	Protein synthesis	3	1_1_1_	12	21	13	0.000716	0.0013234	0.000456	0.264736	0.81134	0.541701	25	34	20	0.102	0.258	0.188
Q71V39	Elongation factor 1-alpha 2 OS=Oryctolagus cuniculus GN=EEF1A2 PE=1 SV=1	Protein synthesis	3	1_1_1_	12	11	6	0.000715	0.000816	0.000227	0.264736	0.264736	0.122018	25	21	10	0.102	0.102	0.05
G1TLQ8	Uncharacterized protein OS=Oryctolagus cuniculus GN=PSMC3 PE=3 SV=2	Ribosomal protein	2	1_1_0_	6	2	0	0.000211	8.19e-05	0	0.183042	0.081434	0	7	2	0	0.073	0.034	0
G1SDF8	Uncharacterized protein (Fragment) OS=Oryctolagus cuniculus PE=3 SV=1	Ribosomal protein	3	1_1_1_	3	3	2	0.000147	0.0002	7.8e-05	0.137627	0.137627	0.137627	3	3	2	0.056	0.056	0.056
G1SK22	Uncharacterized protein OS=Oryctolagus cuniculus GN=RPS27A PE=1 SV=1	Ribosomal protein	3	1_1_1_	10	8	6	0.00263031	0.00288183	0.00141786	0.999862	0.651962	0.44544	31	25	21	0.301	0.218	0.16
G1TLT8	Uncharacterized protein (Fragment) OS=Oryctolagus cuniculus PE=3 SV=1	Ribosomal protein	3	1_1_1_	3	4	2	0.000135	0.000244	7.14e-05	0.124605	0.282331	0.124605	3	4	2	0.051	0.108	0.051
G1TWL4	40S ribosomal protein SA OS=Oryctolagus cuniculus GN=LOC100340199 PE=1 SV=2	Ribosomal protein	3	1_1_1_	3	4	2	0.000135	0.000244	7.14e-05	0.124605	0.282331	0.124605	3	4	2	0.051	0.108	0.051
G1U1A8	40S ribosomal protein SA OS=Oryctolagus cuniculus GN=LOC100344316 PE=3 SV=1	Ribosomal protein	3	1_1_1_	3	3	2	0.000135	0.000183	7.14e-05	0.124605	0.124605	0.124605	3	3	2	0.051	0.051	0.051
G1TZL0	Uncharacterized protein OS=Oryctolagus cuniculus GN=RPS27A PE=4 SV=1	Ribosomal protein	2	1_1_0_	4	2	0	0.000339	0.000231	0	0.383566	0.142878	0	4	2	0	0.141	0.058	0
U3KMI4	Uncharacterized protein OS=Oryctolagus cuniculus GN=RAP1A PE=4 SV=1	Signaling	3	1_1_1_	3	2	2	0.000432	0.000195	0.000114	0.161449	0.161449	0.161449	6	2	2	0.065	0.065	0.065
G1SH81	Uncharacterized protein OS=Oryctolagus cuniculus GN=NACA PE=4 SV=2	Signaling	2	1_1_0_	2	3	0	0.00013	0.000266	0	0.158777	0.158777	0	2	3	0	0.064	0.064	0
B7NZQ6	GDP dissociation inhibitor 1 (Predicted) OS=Oryctolagus cuniculus GN=GDI1 PE=4 SV=1	Signaling	2	1_0_1_	3	0	3	0.000118	0	7.07e-05	0.104079	0	0.104079	4	0	3	0.043	0	0.043
G1SNS5	Uncharacterized protein (Fragment) OS=Oryctolagus cuniculus PE=4 SV=1	Signaling	2	1_0_1_	3	0	3	0.000119	0	7.08e-05	0.104079	0	0.104079	4	0	3	0.043	0	0.043
G1TAD2	Uncharacterized protein OS=Oryctolagus cuniculus GN=SMAP2 PE=4 SV=1	Signaling	2	1_0_1_	3	0	2	0.000154	0	4.91e-05	0.0789467	0	0.0789467	5	0	2	0.033	0	0.033
U3KN82	Uncharacterized protein OS=Oryctolagus cuniculus PE=4 SV=1	Signaling	2	1_0_1_	3	0	3	0.000194	0	0.000116	0.174898	0	0.174898	4	0	3	0.07	0	0.07
G1SUV5	Uncharacterized protein OS=Oryctolagus cuniculus GN=HSP90AB1 PE=3 SV=1	Unknown function	3	1_1_1_	5	2	3	0.00014	5.42e-05	6.35e-05	0.0914403	0.0423174	0.0423174	7	2	4	0.038	0.018	0.018
U3KM96	Uncharacterized protein OS=Oryctolagus cuniculus GN=RAP1B PE=4 SV=1	Unknown function	3	1_1_1_	3	2	2	0.000432	0.000195	0.000114	0.161449	0.161449	0.161449	6	2	2	0.065	0.065	0.065
G1U3E0	Uncharacterized protein (Fragment) OS=Oryctolagus cuniculus PE=3 SV=1	Unknown function	2	1_1_0_	3	6	0	0.000164	0.000167	0	0.0399202	0.148154	0	8	6	0	0.017	0.06	0
B7PCF6.1	RecName: Full=Antimicrobial peptide microplusin; Flags: Precursor	Antimicrobial	1	1_0_0_	9	0	0	0.00222669	0	0	0.749847	0	0	18	0	0	0.243	0	0
U3KP46	Uncharacterized protein OS=Oryctolagus cuniculus GN=TUBB1 PE=4 SV=1	Signaling	1	1_0_0_	6	0	0	0.000357	0	0	0.0495424	0	0	14	0	0	0.021	0	0
G1TFL3	Uncharacterized protein (Fragment) OS=Oryctolagus cuniculus PE=4 SV=1	Unknown function	1	1_0_0_	6	0	0	0.000722	0	0	0.216186	0	0	9	0	0	0.085	0	0
G1U7V8	Uncharacterized protein (Fragment) OS=Oryctolagus cuniculus PE=3 SV=1	Unknown function	1	1_0_0_	6	0	0	0.000326	0	0	0.30017	0	0	11	0	0	0.114	0	0
G1TEM1	Uncharacterized protein OS=Oryctolagus cuniculus GN=ACTN2 PE=4 SV=1	Cytoskeletal	1	1_0_0_	4	0	0	0.000104	0	0	0.0641431	0	0	7	0	0	0.027	0	0
G1SDU5	Uncharacterized protein OS=Oryctolagus cuniculus GN=MACF1 PE=4 SV=2	Cytoskeletal	1	1_0_0_	3	0	0	5.33e-06	0	0	0.00693166	0	0	3	0	0	0.003	0	0
G1T9S9	Uncharacterized protein OS=Oryctolagus cuniculus GN=TUBAL3 PE=3 SV=2	Cytoskeletal	1	1_0_0_	3	0	0	0.000119	0	0	0.0739894	0	0	4	0	0	0.031	0	0
G1U4H8	Uncharacterized protein OS=Oryctolagus cuniculus GN=ACTN3 PE=4 SV=1	Cytoskeletal	1	1_0_0_	3	0	0	8.9e-05	0	0	0.023293	0	0	6	0	0	0.01	0	0
Q07931	Muscle alpha-actinin subunit (Fragment) OS=Oryctolagus cuniculus PE=2 SV=1	Cytoskeletal	1	1_0_0_	3	0	0	0.000278	0	0	0.0739894	0	0	6	0	0	0.031	0	0
Q95JE9	Beta tropomyosin OS=Oryctolagus cuniculus PE=2 SV=1	Cytoskeletal	1	1_0_0_	3	0	0	0.000233	0	0	0.111732	0	0	5	0	0	0.046	0	0
G1TUD0	Glyceraldehyde-3-phosphate dehydrogenase OS=Oryctolagus cuniculus GN=GAPDHS PE=3 SV=2	Detoxification antioxidant	1	1_0_0_	3	0	0	0.00037	0	0	0.0864257	0	0	11	0	0	0.036	0	0
G1TWW0	Uncharacterized protein OS=Oryctolagus cuniculus GN=LCMT1 PE=4 SV=1	Enzyme	1	1_0_0_	3	0	0	0.000119	0	0	0.0939563	0	0	3	0	0	0.039	0	0
U3KMN4	Uncharacterized protein OS=Oryctolagus cuniculus GN=RPS5 PE=3 SV=1	Enzyme	1	1_0_0_	3	0	0	0.000242	0	0	0.169499	0	0	4	0	0	0.068	0	0
G1T3X9	Uncharacterized protein OS=Oryctolagus cuniculus GN=CTNND2 PE=4 SV=2	Extracellular	1	1_0_0_	3	0	0	0.000114	0	0	0.0641431	0	0	7	0	0	0.027	0	0
Q9MYS1	Heat shock protein 70 (Fragment) OS=Oryctolagus cuniculus GN=hsp70-2 PE=4 SV=1	heat shock protein	1	1_0_0_	3	0	0	0.00269631	0	0	0.599558	0	0	11	0	0	0.204	0	0
G1T8I1	Histone-lysine N-methyltransferase OS=Oryctolagus cuniculus GN=ASH1L PE=4 SV=2	Histone	1	1_0_0_	3	0	0	1.32e-05	0	0	0.0209395	0	0	3	0	0	0.009	0	0
G1SUF8	Uncharacterized protein OS=Oryctolagus cuniculus GN=POLQ PE=4 SV=2	Metabolism/nucleic acid	1	1_0_0_	3	0	0	2.05e-05	0	0	0.00925291	0	0	4	0	0	0.004	0	0
G1T7I8	Uncharacterized protein (Fragment) OS=Oryctolagus cuniculus GN=RIC8A PE=4 SV=1	Metabolism/nucleic acid	1	1_0_0_	3	0	0	0.000125	0	0	0.0864257	0	0	5	0	0	0.036	0	0
G1T670	Proteasome subunit alpha type (Fragment) OS=Oryctolagus cuniculus GN=SORT1 PE=3 SV=1	Protein metabolism	1	1_0_0_	3	0	0	0.000276	0	0	0.122018	0	0	5	0	0	0.05	0	0
G1T6S4	Uncharacterized protein OS=Oryctolagus cuniculus GN=DST PE=4 SV=2	Protein metabolism	1	1_0_0_	3	0	0	2.43e-05	0	0	0.00693166	0	0	9	0	0	0.003	0	0
G1SET2	Uncharacterized protein OS=Oryctolagus cuniculus GN=RBM45 PE=4 SV=2	Protein synthesis	1	1_0_0_	3	0	0	8.38e-05	0	0	0.081434	0	0	3	0	0	0.034	0	0
G1SN05	Uncharacterized protein OS=Oryctolagus cuniculus GN=EIF4A2 PE=3 SV=1	Protein synthesis	1	1_0_0_	3	0	0	9.76e-05	0	0	0.0592537	0	0	3	0	0	0.025	0	0
G1SZ59	Uncharacterized protein OS=Oryctolagus cuniculus GN=LOC100357733 PE=3 SV=1	Protein synthesis	1	1_0_0_	3	0	0	9.78e-05	0	0	0.0592537	0	0	3	0	0	0.025	0	0
U3KMQ3	Uncharacterized protein OS=Oryctolagus cuniculus GN=WBSCR22 PE=4 SV=1	Protein synthesis	1	1_0_0_	3	0	0	0.000469	0	0	0.0764652	0	0	10	0	0	0.032	0	0
G1T117	Uncharacterized protein OS=Oryctolagus cuniculus GN=LOC100348336 PE=4 SV=1	Ribosomal protein	1	1_0_0_	3	0	0	0.000866	0	0	0.227439	0	0	14	0	0	0.089	0	0
Q4PM64.1	RecName: Full=40S ribosomal protein S21	Ribosomal protein	1	1_0_0_	3	0	0	0.000478	0	0	0.51705	0	0	3	0	0	0.181	0	0
Q4PMB3.1	RecName: Full=40S ribosomal protein S4	Ribosomal protein	1	1_0_0_	3	0	0	0.000152	0	0	0.202264	0	0	3	0	0	0.08	0	0
R9W542	Ribosomal protein S18 (Fragment) OS=Oryctolagus cuniculus GN=RPS18 PE=2 SV=1	Ribosomal protein	1	1_0_0_	3	0	0	0.000785	0	0	0.169499	0	0	7	0	0	0.068	0	0
U3KMP9	Uncharacterized protein OS=Oryctolagus cuniculus GN=LOC100341294 PE=3 SV=1	Ribosomal protein	1	1_0_0_	3	0	0	0.000125	0	0	0.0739894	0	0	3	0	0	0.031	0	0
A0A0H5BWD6	p40 OS=Borna disease virus GN=N PE=4 SV=1	Signaling	1	1_0_0_	3	0	0	0.000106	0	0	0.196741	0	0	3	0	0	0.078	0	0
G1SH10	Uncharacterized protein OS=Oryctolagus cuniculus GN=NUP93 PE=4 SV=1	Signaling	1	1_0_0_	3	0	0	6.46e-05	0	0	0.0568175	0	0	4	0	0	0.024	0	0
G1SI06	Uncharacterized protein OS=Oryctolagus cuniculus GN=PIGO PE=4 SV=2	Signaling	1	1_0_0_	3	0	0	3.6e-05	0	0	0.0351422	0	0	3	0	0	0.015	0	0
G1SNI6	Insulin-induced gene protein OS=Oryctolagus cuniculus GN=INSIG2 PE=3 SV=2	Signaling	1	1_0_0_	3	0	0	0.000294	0	0	0.253141	0	0	5	0	0	0.098	0	0
G1SVI9	Uncharacterized protein OS=Oryctolagus cuniculus GN=VAPA PE=4 SV=1	Signaling	1	1_0_0_	3	0	0	0.000226	0	0	0.188502	0	0	5	0	0	0.075	0	0
G1SYY8	Uncharacterized protein (Fragment) OS=Oryctolagus cuniculus GN=RGP1 PE=4 SV=1	Signaling	1	1_0_0_	3	0	0	0.000166	0	0	0.129796	0	0	5	0	0	0.053	0	0
G1TDN4	Uncharacterized protein OS=Oryctolagus cuniculus GN=PRKAR1A PE=4 SV=2	Signaling	1	1_0_0_	3	0	0	0.000104	0	0	0.0739894	0	0	3	0	0	0.031	0	0
G1TGR5	Uncharacterized protein (Fragment) OS=Oryctolagus cuniculus GN=KCNK6 PE=3 SV=1	Signaling	1	1_0_0_	3	0	0	0.000252	0	0	0.174898	0	0	6	0	0	0.07	0	0
G1U3C5	Uncharacterized protein OS=Oryctolagus cuniculus GN=IGFBP5 PE=4 SV=1	Signaling	1	1_0_0_	3	0	0	0.000438	0	0	0.116863	0	0	9	0	0	0.048	0	0
G1U3T2	Uncharacterized protein OS=Oryctolagus cuniculus GN=MAP7D1 PE=4 SV=2	Signaling	1	1_0_0_	3	0	0	0.00018	0	0	0.0256519	0	0	11	0	0	0.011	0	0
Q4PLZ3.1	RecName: Full=Translationally-controlled tumor protein homolog; Short=TCTP	Signaling	1	1_0_0_	3	0	0	0.00023	0	0	0.235947	0	0	3	0	0	0.092	0	0
U3KNW0	Uncharacterized protein OS=Oryctolagus cuniculus GN=APC PE=4 SV=1	Signaling	1	1_0_0_	3	0	0	2.44e-05	0	0	0.023293	0	0	5	0	0	0.01	0	0
U3KPQ3	Uncharacterized protein OS=Oryctolagus cuniculus GN=SENP2 PE=4 SV=1	Signaling	1	1_0_0_	3	0	0	7.8e-05	0	0	0.0939563	0	0	3	0	0	0.039	0	0
U3KPH3	Uncharacterized protein OS=Oryctolagus cuniculus GN=SLC25A5 PE=3 SV=1	Transport	1	1_0_0_	3	0	0	0.000339	0	0	0.106624	0	0	7	0	0	0.044	0	0
G1T9T8	Uncharacterized protein OS=Oryctolagus cuniculus GN=SLC25A31 PE=3 SV=1	Transprt	1	1_0_0_	3	0	0	0.000288	0	0	0.0889301	0	0	7	0	0	0.037	0	0
G1SZI5	Uncharacterized protein (Fragment) OS=Oryctolagus cuniculus PE=3 SV=1	Unknown function	1	1_0_0_	3	0	0	0.00061	0	0	0.129796	0	0	7	0	0	0.053	0	0
G1T9T7	Uncharacterized protein OS=Oryctolagus cuniculus GN=FRY PE=4 SV=2	Cytoskeletal	1	1_0_0_	2	0	0	8.77e-06	0	0	0.0139114	0	0	2	0	0	0.006	0	0
G1TDK5	Uncharacterized protein OS=Oryctolagus cuniculus GN=PLEKHA7 PE=4 SV=2	Cytoskeletal	1	1_0_0_	2	0	0	2.18e-05	0	0	0.0327615	0	0	2	0	0	0.014	0	0
G1TNX9	Uncharacterized protein OS=Oryctolagus cuniculus GN=MYO7B PE=4 SV=2	Cytoskeletal	1	1_0_0_	2	0	0	1.25e-05	0	0	0.0115795	0	0	2	0	0	0.005	0	0
G1U949	Uncharacterized protein OS=Oryctolagus cuniculus GN=MAPRE1 PE=4 SV=1	Cytoskeletal	1	1_0_0_	2	0	0	9.88e-05	0	0	0.109175	0	0	2	0	0	0.045	0	0
Q9GLM9	Alpha-tubulin (Fragment) OS=Oryctolagus cuniculus PE=2 SV=1	Cytoskeletal	1	1_0_0_	2	0	0	0.000171	0	0	0.193988	0	0	2	0	0	0.077	0	0
U3KP79	Uncharacterized protein OS=Oryctolagus cuniculus PE=4 SV=1	Cytoskeletal	1	1_0_0_	2	0	0	3.59e-05	0	0	0.0889301	0	0	2	0	0	0.037	0	0
G1T2A6	Uncharacterized protein OS=Oryctolagus cuniculus GN=TRMT2B PE=4 SV=2	Enzyme	1	1_0_0_	2	0	0	5.2e-05	0	0	0.0690548	0	0	2	0	0	0.029	0	0
G1T3L8	Uncharacterized protein OS=Oryctolagus cuniculus GN=NDST2 PE=4 SV=1	Enzyme	1	1_0_0_	2	0	0	3e-05	0	0	0.0519619	0	0	2	0	0	0.022	0	0
G1TA63	Uncharacterized protein OS=Oryctolagus cuniculus GN=CHI3L2 PE=3 SV=1	Enzyme	1	1_0_0_	2	0	0	0.000204	0	0	0.0616956	0	0	6	0	0	0.026	0	0
G1TH61	Protein-tyrosine-phosphatase OS=Oryctolagus cuniculus GN=PTPRT PE=4 SV=2	Enzyme	1	1_0_0_	2	0	0	1.84e-05	0	0	0.0185914	0	0	2	0	0	0.008	0	0
G1U7I9	Uncharacterized protein OS=Oryctolagus cuniculus GN=DDX39B PE=4 SV=1	Enzyme	1	1_0_0_	2	0	0	5.99e-05	0	0	0.0543869	0	0	2	0	0	0.023	0	0
G1T3I9	Annexin OS=Oryctolagus cuniculus GN=ANXA7 PE=3 SV=1	Extracellular	1	1_0_0_	2	0	0	5.44e-05	0	0	0.202264	0	0	2	0	0	0.08	0	0
G1TK75	Uncharacterized protein OS=Oryctolagus cuniculus GN=CCDC9 PE=4 SV=2	Extracellular	1	1_0_0_	2	0	0	5.54e-05	0	0	0.0789467	0	0	2	0	0	0.033	0	0
G1U9S7	T-complex protein 1 subunit alpha OS=Oryctolagus cuniculus GN=TCP1 PE=3 SV=1	Immune related	1	1_0_0_	2	0	0	4.76e-05	0	0	0.0471286	0	0	2	0	0	0.02	0	0
G1SPD6	Uncharacterized protein OS=Oryctolagus cuniculus GN=HMG20A PE=4 SV=1	Metabolism/lipid	1	1_0_0_	2	0	0	0.000114	0	0	0.142878	0	0	3	0	0	0.058	0	0
G1SY56	Uncharacterized protein OS=Oryctolagus cuniculus GN=PHYHIP PE=4 SV=2	Metabolism/lipid	1	1_0_0_	2	0	0	6.32e-05	0	0	0.104079	0	0	2	0	0	0.043	0	0
G1TD47	Phosphoinositide phospholipase C OS=Oryctolagus cuniculus GN=PLCD3 PE=4 SV=2	Metabolism/lipid	1	1_0_0_	2	0	0	3.37e-05	0	0	0.0665962	0	0	2	0	0	0.028	0	0
G1SQH2	Uncharacterized protein OS=Oryctolagus cuniculus GN=TCERG1 PE=4 SV=1	Metabolism/nucleic acid	1	1_0_0_	2	0	0	2.42e-05	0	0	0.0447202	0	0	2	0	0	0.019	0	0
G1T8F7	Uncharacterized protein OS=Oryctolagus cuniculus GN=NOP56 PE=4 SV=2	Metabolism/nucleic acid	1	1_0_0_	2	0	0	4.46e-05	0	0	0.0519619	0	0	2	0	0	0.022	0	0
G1TAC6	Uncharacterized protein (Fragment) OS=Oryctolagus cuniculus GN=CSPP1 PE=4 SV=1	Metabolism/nucleic acid	1	1_0_0_	2	0	0	2.24e-05	0	0	0.023293	0	0	2	0	0	0.01	0	0
G1SFV1	Protein disulfide-isomerase (Fragment) OS=Oryctolagus cuniculus GN=PDIA4 PE=3 SV=1	Protein metabolism	1	1_0_0_	2	0	0	4.47e-05	0	0	0.0592537	0	0	2	0	0	0.025	0	0
G1SLD6	Uncharacterized protein OS=Oryctolagus cuniculus GN=HARS PE=3 SV=1	Protein synthesis	1	1_0_0_	2	0	0	5.2e-05	0	0	0.0739894	0	0	2	0	0	0.031	0	0
G1SSN9	Uncharacterized protein (Fragment) OS=Oryctolagus cuniculus GN=RANBP9 PE=4 SV=1	Protein synthesis	1	1_0_0_	2	0	0	4.86e-05	0	0	0.0519619	0	0	2	0	0	0.022	0	0
G1SZ47	Uncharacterized protein OS=Oryctolagus cuniculus GN=RPS23 PE=1 SV=1	Ribosomal protein	1	1_0_0_	2	0	0	0.000185	0	0	0.193988	0	0	2	0	0	0.077	0	0
G1TG00	Uncharacterized protein OS=Oryctolagus cuniculus GN=RPS3 PE=4 SV=1	Ribosomal protein	1	1_0_0_	2	0	0	0.000109	0	0	0.1324	0	0	2	0	0	0.054	0	0
Q4PM04.1	RecName: Full=60S ribosomal protein L18	Ribosomal protein	1	1_0_0_	2	0	0	0.000141	0	0	0.216186	0	0	2	0	0	0.085	0	0
U3KMB2	Uncharacterized protein OS=Oryctolagus cuniculus GN=PPP2R5A PE=4 SV=1	Ribosomal protein	1	1_0_0_	2	0	0	5.37e-05	0	0	0.188502	0	0	2	0	0	0.075	0	0
G1T3J0	Anion exchange transporter OS=Oryctolagus cuniculus GN=SLC26A7 PE=3 SV=1	Signaling	1	1_0_0_	2	0	0	4.04e-05	0	0	0.0641431	0	0	2	0	0	0.027	0	0
G1SJX0	Uncharacterized protein OS=Oryctolagus cuniculus GN=WASF3 PE=4 SV=2	Signaling	1	1_0_0_	2	0	0	5.31e-05	0	0	0.0568175	0	0	2	0	0	0.024	0	0
G1SM01	A-kinase anchor protein 9 OS=Oryctolagus cuniculus GN=AKAP9 PE=4 SV=2	Signaling	1	1_0_0_	2	0	0	6.76e-06	0	0	0.0185914	0	0	2	0	0	0.008	0	0
G1STF2	Uncharacterized protein OS=Oryctolagus cuniculus GN=SAMHD1 PE=4 SV=2	Signaling	1	1_0_0_	2	0	0	4.2e-05	0	0	0.0764652	0	0	2	0	0	0.032	0	0
G1SX59	Uncharacterized protein OS=Oryctolagus cuniculus GN=SIPA1L3 PE=4 SV=1	Signaling	1	1_0_0_	2	0	0	1.49e-05	0	0	0.0280163	0	0	2	0	0	0.012	0	0
G1T1T2	Uncharacterized protein OS=Oryctolagus cuniculus GN=PQBP1 PE=4 SV=2	Signaling	1	1_0_0_	2	0	0	9.8e-05	0	0	0.291219	0	0	2	0	0	0.111	0	0
G1T291	Uncharacterized protein (Fragment) OS=Oryctolagus cuniculus GN=MYCBP2 PE=4 SV=1	Signaling	1	1_0_0_	2	0	0	1.42e-05	0	0	0.0115795	0	0	4	0	0	0.005	0	0
Q5ZQK3	Alpha 2A adrenoceptor OS=Oryctolagus cuniculus GN=adra2A PE=2 SV=1	Signaling	1	1_0_0_	2	0	0	5.87e-05	0	0	0.0964782	0	0	2	0	0	0.04	0	0
U3KPK2	Uncharacterized protein OS=Oryctolagus cuniculus GN=LOC100358304 PE=4 SV=1	Signaling	1	1_0_0_	2	0	0	6.47e-05	0	0	0.158777	0	0	3	0	0	0.064	0	0
G1T464	Uncharacterized protein OS=Oryctolagus cuniculus PE=3 SV=1	Unknown function	1	1_0_0_	2	0	0	4.15e-05	0	0	0.0471286	0	0	2	0	0	0.02	0	0
G1T5W0	Uncharacterized protein (Fragment) OS=Oryctolagus cuniculus PE=3 SV=1	Unknown function	1	1_0_0_	2	0	0	7.63e-05	0	0	0.0839269	0	0	2	0	0	0.035	0	0
G1T5Z5	Olfactory receptor OS=Oryctolagus cuniculus GN=LOC100353107 PE=3 SV=1	Unknown function	1	1_0_0_	2	0	0	8.51e-05	0	0	0.169499	0	0	2	0	0	0.068	0	0
G1TKZ9	Uncharacterized protein (Fragment) OS=Oryctolagus cuniculus PE=4 SV=1	Unknown function	1	1_0_0_	2	0	0	2.64e-05	0	0	0.0351422	0	0	2	0	0	0.015	0	0
G1TNM3	Uncharacterized protein OS=Oryctolagus cuniculus GN=RPS3 PE=1 SV=2	Unknown function	1	1_0_0_	2	0	0	9.42e-05	0	0	0.111732	0	0	2	0	0	0.046	0	0
G1TQ56	Uncharacterized protein (Fragment) OS=Oryctolagus cuniculus PE=4 SV=1	Unknown function	1	1_0_0_	2	0	0	0.000108	0	0	0.279381	0	0	3	0	0	0.107	0	0
G1TZC6	Uncharacterized protein OS=Oryctolagus cuniculus GN=LOC100340083 PE=3 SV=1	Unknown function	1	1_0_0_	2	0	0	0.000185	0	0	0.193988	0	0	2	0	0	0.077	0	0
G1U046	Uncharacterized protein OS=Oryctolagus cuniculus GN=LOC100346439 PE=3 SV=1	Unknown function	1	1_0_0_	2	0	0	0.000185	0	0	0.193988	0	0	2	0	0	0.077	0	0
G1U9C3	Uncharacterized protein OS=Oryctolagus cuniculus GN=EPHA10 PE=4 SV=2	Unknown function	1	1_0_0_	2	0	0	3.9e-05	0	0	0.0690548	0	0	3	0	0	0.029	0	0
A0A088QE26	Lysozyme OS=Oryctolagus cuniculus PE=2 SV=1	Antimicrobial	2	0_1_1_	0	26	15	0	0.0100849	0.002989	0	1.79254	1.79254	0	83	42	0	0.446	0.446
A0A0A0MQQ2	Protein S100 OS=Oryctolagus cuniculus GN=LOC100008703 PE=3 SV=1	Antimicrobial	2	0_1_1_	0	25	25	0	0.0080079	0.00419661	0	2.28095	2.10456	0	57	51	0	0.516	0.492
G1SNE8	Protein S100 (Fragment) OS=Oryctolagus cuniculus GN=S100A11 PE=3 SV=1	Antimicrobial	2	0_1_1_	0	6	5	0	0.00239769	0.00100311	0	0.807174	0.807174	0	14	10	0	0.257	0.257
G1SVK5	Protein S100 OS=Oryctolagus cuniculus GN=S100A4 PE=3 SV=1	Antimicrobial	2	0_1_1_	0	2	2	0	0.000356092	0.000208568	0	0.577611	0.285287	0	2	2	0	0.198	0.109
G1SXG6	Protein S100 OS=Oryctolagus cuniculus GN=S100A8 PE=3 SV=1	Antimicrobial	2	0_1_1_	0	14	3	0	0.00990056	0.0010651	0	1.34963	0.330454	0	49	9	0	0.371	0.124
G1T1H6	Lysozyme OS=Oryctolagus cuniculus GN=LYZ PE=3 SV=1	Antimicrobial	2	0_1_1_	0	17	11	0	0.00729026	0.00227734	0	1.01372	1.01372	0	60	32	0	0.304	0.304
G1T5Q9	Bactericidal permeability-increasing protein OS=Oryctolagus cuniculus GN=BPI PE=4 SV=2	Antimicrobial	2	0_1_1_	0	11	10	0	0.00070886	0.000284076	0	0.205036	0.34586	0	19	13	0	0.081	0.129
G1T6B8	Lysozyme OS=Oryctolagus cuniculus GN=LOC100341160 PE=3 SV=1	Antimicrobial	2	0_1_1_	0	17	11	0	0.00729026	0.00227734	0	1.01372	1.01372	0	60	32	0	0.304	0.304
G1TGV8	Uncharacterized protein OS=Oryctolagus cuniculus GN=LOC100352872 PE=4 SV=1	Antimicrobial	2	0_1_1_	0	4	3	0	0.00265007	0.000886962	0	0.472312	0.438799	0	14	8	0	0.168	0.158
G1U846	Uncharacterized protein OS=Oryctolagus cuniculus GN=LOC100009134 PE=4 SV=1	Antimicrobial	2	0_1_1_	0	10	6	0	0.00541413	0.00181207	0	0.415794	0.415794	0	28	16	0	0.151	0.151
O62663	ATS-22 OS=Oryctolagus cuniculus PE=2 SV=1	Antimicrobial	2	0_1_1_	0	19	20	0	0.00134081	0.0010856	0	0.489361	0.432188	0	34	47	0	0.173	0.156
P07467	Neutrophil antibiotic peptide NP-4 OS=Oryctolagus cuniculus PE=1 SV=2	Antimicrobial	2	0_1_1_	0	3	3	0	0.00359653	0.000332611	0	0.213389	0.213389	0	19	3	0	0.084	0.084
P25230	Antimicrobial protein CAP18 OS=Oryctolagus cuniculus GN=CAP18 PE=1 SV=1	Antimicrobial	2	0_1_1_	0	19	10	0	0.0049426	0.00135508	0	1.56448	1.4322	0	47	22	0	0.409	0.386
P37709	Trichohyalin OS=Oryctolagus cuniculus GN=TCHH PE=2 SV=1	Antimicrobial	2	0_1_1_	0	5	3	0	6.39042e-05	4.49155e-05	0	0.0327615	0.0543869	0	5	6	0	0.014	0.023
P50117	Protein S100-A9 OS=Oryctolagus cuniculus GN=S100A9 PE=2 SV=3	Antimicrobial	2	0_1_1_	0	14	8	0	0.00517682	0.00151607	0	1.61216	1.11836	0	38	19	0	0.417	0.326
Q6SQH4	Protein S100-A10 OS=Oryctolagus cuniculus GN=S100a10 PE=3 SV=3	Antimicrobial	2	0_1_1_	0	7	6	0	0.00241005	0.0014116	0	0.896706	0.496236	0	13	13	0	0.278	0.175
G1T0W8	Fibrinogen beta chain OS=Oryctolagus cuniculus GN=FGB PE=4 SV=2	Blood clotting	2	0_1_1_	0	44	29	0	0.00316259	0.00127081	0	1.208	0.905461	0	86	59	0	0.344	0.28
G1TB36	Prothrombin OS=Oryctolagus cuniculus GN=F2 PE=3 SV=1	Blood clotting	2	0_1_1_	0	3	9	0	0.000145726	0.000170708	0	0.119438	0.196741	0	5	10	0	0.049	0.078
G1TKX3	Uncharacterized protein OS=Oryctolagus cuniculus GN=FGG PE=4 SV=1	Blood clotting	2	0_1_1_	0	41	32	0	0.00325087	0.00137383	0	1.10378	0.853532	0	79	57	0	0.323	0.268
G1TWA7	Fibrinogen alpha chain OS=Oryctolagus cuniculus GN=FGA PE=4 SV=2	Blood clotting	2	0_1_1_	0	23	12	0	0.000961639	0.000352028	0	0.412538	0.264736	0	40	25	0	0.15	0.102
G1U754	Histidine-rich glycoprotein OS=Oryctolagus cuniculus GN=HRG PE=4 SV=2	Blood clotting	2	0_1_1_	0	34	31	0	0.00511915	0.00240253	0	0.918669	0.555966	0	156	125	0	0.283	0.192
G1U9R6	Fibronectin (Fragment) OS=Oryctolagus cuniculus GN=FN1 PE=4 SV=1	Blood clotting	2	0_1_1_	0	140	24	0	0.00226728	0.000169252	0	0.892344	0.101539	0	306	39	0	0.277	0.042
O02816	Fibronectin (Fragment) OS=Oryctolagus cuniculus PE=2 SV=1	Blood clotting	2	0_1_1_	0	24	3	0	0.00225423	0.000120031	0	1.00447	0.081434	0	44	4	0	0.302	0.034
O77688	Prothrombin (Fragment) OS=Oryctolagus cuniculus PE=2 SV=1	Blood clotting	2	0_1_1_	0	2	6	0	0.000486017	0.000664223	0	0.336596	0.940886	0	3	7	0	0.126	0.288
O97644	Fibrinogen A-alpha chain (Fragment) OS=Oryctolagus cuniculus PE=4 SV=1	Blood clotting	2	0_1_1_	0	10	5	0	0.000655617	0.000192002	0	0.270574	0.161449	0	14	7	0	0.104	0.065
Q7M322	Plasmin (Fragment) OS=Oryctolagus cuniculus PE=1 SV=1	Blood clotting	2	0_1_1_	0	3	2	0	0.00326957	0.000638344	0	2.76704	2.76704	0	6	2	0	0.576	0.576
B7NZ89	High-mobility group box 1 (Predicted) OS=Oryctolagus cuniculus GN=HMGB1 PE=4 SV=1	Cytoskeletal	2	0_1_1_	0	7	3	0	0.00117096	0.000244946	0	0.61808	0.185769	0	14	5	0	0.209	0.074
B7NZH1	Desmin (Predicted) OS=Oryctolagus cuniculus GN=DES PE=4 SV=1	Cytoskeletal	2	0_1_1_	0	13	6	0	0.000651823	0.000269493	0	0.389953	0.114295	0	17	12	0	0.143	0.047
B7NZQ1	FLNA protein (Predicted) OS=Oryctolagus cuniculus GN=RA_m006_jsm7BED4f PE=4 SV=1	Cytoskeletal	2	0_1_1_	0	5	4	0	0.000138328	5.40137e-05	0	0.169499	0.114295	0	6	4	0	0.068	0.047
G1SDR2	Uncharacterized protein (Fragment) OS=Oryctolagus cuniculus GN=MYL9 PE=4 SV=1	Cytoskeletal	2	0_1_1_	0	3	3	0	0.000406387	0.000297533	0	0.137627	0.137627	0	4	5	0	0.056	0.056
G1SER8	Uncharacterized protein (Fragment) OS=Oryctolagus cuniculus GN=PFN1 PE=4 SV=1	Cytoskeletal	2	0_1_1_	0	3	3	0	0.00183496	0.000752334	0	0.389953	0.389953	0	10	7	0	0.143	0.143
G1SHB9	Uncharacterized protein OS=Oryctolagus cuniculus GN=CAPG PE=4 SV=2	Cytoskeletal	2	0_1_1_	0	6	3	0	0.000413394	0.000121065	0	0.196741	0.0889301	0	8	4	0	0.078	0.037
G1SL24	Uncharacterized protein OS=Oryctolagus cuniculus GN=NEFH PE=3 SV=1	Cytoskeletal	2	0_1_1_	0	3	3	0	0.000112862	9.9157e-05	0	0.0209395	0.0209395	0	6	9	0	0.009	0.009
G1SL62	Annexin OS=Oryctolagus cuniculus GN=ANXA2 PE=3 SV=2	Cytoskeletal	2	0_1_1_	0	27	22	0	0.00218286	0.00143074	0	1.34423	0.857804	0	42	47	0	0.37	0.269
G1SL68	Uncharacterized protein OS=Oryctolagus cuniculus GN=MYH9 PE=4 SV=1	Cytoskeletal	2	0_1_1_	0	15	14	0	0.000192083	7.50038e-05	0	0.106624	0.156112	0	21	14	0	0.044	0.063
G1SPP0	Uncharacterized protein OS=Oryctolagus cuniculus GN=STOM PE=4 SV=1	Cytoskeletal	2	0_1_1_	0	2	3	0	0.000126638	0.000111261	0	0.137627	0.137627	0	2	3	0	0.056	0.056
G1T4V7	Uncharacterized protein (Fragment) OS=Oryctolagus cuniculus GN=DSP PE=4 SV=2	Cytoskeletal	2	0_1_1_	0	4	10	0	3.78383e-05	6.09466e-05	0	0.0351422	0.0839269	0	4	11	0	0.015	0.035
G1TC33	Uncharacterized protein OS=Oryctolagus cuniculus GN=MYH10 PE=4 SV=2	Cytoskeletal	2	0_1_1_	0	2	2	0	1.82011e-05	1.06606e-05	0	0.0209395	0.0209395	0	2	2	0	0.009	0.009
G1TDJ5	Uncharacterized protein OS=Oryctolagus cuniculus GN=MYL6B PE=4 SV=1	Cytoskeletal	2	0_1_1_	0	3	3	0	0.000511355	0.000199672	0	0.153453	0.153453	0	6	4	0	0.062	0.062
G1TJK2	Uncharacterized protein OS=Oryctolagus cuniculus GN=NEFL PE=3 SV=1	Cytoskeletal	2	0_1_1_	0	3	3	0	0.00019689	0.000172982	0	0.0375284	0.0375284	0	6	9	0	0.016	0.016
G1TKL2	Uncharacterized protein OS=Oryctolagus cuniculus GN=LOC100349824 PE=4 SV=1	Cytoskeletal	2	0_1_1_	0	16	9	0	0.00321544	0.00139506	0	1.53513	0.555966	0	27	20	0	0.404	0.192
G1TMV1	Uncharacterized protein OS=Oryctolagus cuniculus GN=DSTN PE=4 SV=1	Cytoskeletal	2	0_1_1_	0	4	2	0	0.0007629	0.000127669	0	0.358313	0.16681	0	7	2	0	0.133	0.067
G1TPA5	Uncharacterized protein OS=Oryctolagus cuniculus PE=4 SV=2	Cytoskeletal	2	0_1_1_	0	7	3	0	0.000942639	0.000127411	0	0.462177	0.0964782	0	13	3	0	0.165	0.04
G1U469	Myosin-11 OS=Oryctolagus cuniculus GN=MYH11 PE=4 SV=1	Cytoskeletal	2	0_1_1_	0	2	5	0	1.82565e-05	2.67327e-05	0	0.0209395	0.0616956	0	2	5	0	0.009	0.026
G1U4E6	Uncharacterized protein OS=Oryctolagus cuniculus GN=ACTR3 PE=3 SV=1	Cytoskeletal	2	0_1_1_	0	3	2	0	0.000258124	0.000100791	0	0.0616956	0.0616956	0	6	4	0	0.026	0.026
Q28713	Smooth muscle myosin heavy chain (light meromyosin) (Fragment) OS=Oryctolagus cuniculus PE=2 SV=1	Cytoskeletal	2	0_1_1_	0	2	3	0	7.43084e-05	6.52852e-05	0	0.0839269	0.180321	0	2	3	0	0.035	0.072
Q99105	Myosin heavy chain, embryonic smooth muscle isoform (Fragment) OS=Oryctolagus cuniculus PE=2 SV=1	Cytoskeletal	2	0_1_1_	0	2	2	0	7.1787e-05	4.20466e-05	0	0.081434	0.081434	0	2	2	0	0.034	0.034
G1SJG0	Uncharacterized protein OS=Oryctolagus cuniculus GN=LOX PE=4 SV=2	Detoxification antioxidant	2	0_1_1_	0	3	2	0	0.000133205	5.20132e-05	0	0.205036	0.205036	0	3	2	0	0.081	0.081
G1SJZ9	Thioredoxin OS=Oryctolagus cuniculus GN=TXN PE=3 SV=1	Detoxification antioxidant	2	0_1_1_	0	3	3	0	0.000856316	0.000401245	0	0.330454	0.330454	0	5	4	0	0.124	0.124
G1SYD4	Uncharacterized protein (Fragment) OS=Oryctolagus cuniculus GN=EPX PE=4 SV=1	Detoxification antioxidant	2	0_1_1_	0	5	3	0	0.000325591	0.000132025	0	0.1324	0.0839269	0	13	9	0	0.054	0.035
G1T569	Glutathione peroxidase OS=Oryctolagus cuniculus PE=3 SV=1	Detoxification antioxidant	2	0_1_1_	0	2	3	0	0.000248036	0.000217917	0	0.309182	0.309182	0	2	3	0	0.117	0.117
G1U9R0	Uncharacterized protein OS=Oryctolagus cuniculus GN=GSTP1 PE=3 SV=2	Detoxification antioxidant	2	0_1_1_	0	3	3	0	0.000256895	0.000150467	0	0.191242	0.191242	0	3	3	0	0.076	0.076
P11909	Glutathione peroxidase 1 OS=Oryctolagus cuniculus GN=GPX1 PE=2 SV=2	Detoxification antioxidant	2	0_1_1_	0	2	3	0	0.000179826	0.00015799	0	0.216186	0.216186	0	2	3	0	0.085	0.085
P27170	Serum paraoxonase/arylesterase 1 OS=Oryctolagus cuniculus GN=PON1 PE=1 SV=2	Detoxification antioxidant	2	0_1_1_	0	2	6	0	0.000100182	0.000205373	0	0.0939563	0.318257	0	2	7	0	0.039	0.12
G1SPF5	Uncharacterized protein OS=Oryctolagus cuniculus GN=PGAM1 PE=4 SV=1	Enzyme	2	0_1_1_	0	2	3	0	0.00017291	0.000202551	0	0.16681	0.16681	0	2	4	0	0.067	0.067
G1SZD6	14-3-3 protein theta OS=Oryctolagus cuniculus GN=YWHAQ PE=3 SV=1	Enzyme	2	0_1_1_	0	4	2	0	0.000440391	8.5981e-05	0	0.183042	0.0789467	0	6	2	0	0.073	0.033
G1T6W7	Catalase OS=Oryctolagus cuniculus GN=CAT PE=3 SV=2	Enzyme	2	0_1_1_	0	2	7	0	6.82453e-05	0.000219847	0	0.0665962	0.318257	0	2	11	0	0.028	0.12
G1TAH7	Transketolase OS=Oryctolagus cuniculus GN=TKT PE=3 SV=2	Enzyme	2	0_1_1_	0	10	6	0	0.000404104	0.000101438	0	0.30017	0.1508	0	14	6	0	0.114	0.061
G1TC44	Peptidyl-prolyl cis-trans isomerase OS=Oryctolagus cuniculus PE=3 SV=1	Enzyme	2	0_1_1_	0	5	3	0	0.000877202	0.000256895	0	1.04644	1.04644	0	8	4	0	0.311	0.311
G1TU90	Uncharacterized protein (Fragment) OS=Oryctolagus cuniculus GN=ALAS1 PE=4 SV=1	Enzyme	2	0_1_1_	0	3	2	0	0.000460307	5.39216e-05	0	0.0519619	0.0519619	0	15	3	0	0.022	0.022
G1TZP0	Uncharacterized protein OS=Oryctolagus cuniculus GN=YWHAG PE=3 SV=1	Enzyme	2	0_1_1_	0	6	3	0	0.000582434	0.000127927	0	0.348963	0.285287	0	8	3	0	0.13	0.109
G1U974	Uncharacterized protein OS=Oryctolagus cuniculus GN=DPYSL2 PE=4 SV=1	Enzyme	2	0_1_1_	0	3	3	0	0.000125753	9.20689e-05	0	0.156112	0.0665962	0	4	5	0	0.063	0.028
Q9TTC6	Peptidyl-prolyl cis-trans isomerase A OS=Oryctolagus cuniculus GN=PPIA PE=2 SV=3	Enzyme	2	0_1_1_	0	14	9	0	0.00285091	0.000770684	0	1.42103	1.42103	0	26	12	0	0.384	0.384
G1SDY5	Uncharacterized protein (Fragment) OS=Oryctolagus cuniculus GN=YWHAZ PE=3 SV=1	Enzyme	2	0_1_1_	0	13	10	0	0.0012427	0.000556605	0	0.887991	0.706082	0	17	13	0	0.276	0.232
G1SIT9	Uncharacterized protein OS=Oryctolagus cuniculus GN=YWHAB PE=3 SV=1	Enzyme	2	0_1_1_	0	4	2	0	0.000438601	8.56315e-05	0	0.183042	0.0789467	0	6	2	0	0.073	0.033
B7NZP9	Filamin A, alpha isoform 2 (Predicted) OS=Oryctolagus cuniculus GN=FLNA PE=4 SV=1	Extracellular	2	0_1_1_	0	10	9	0	8.15539e-05	3.58254e-05	0	0.101539	0.0568175	0	12	9	0	0.042	0.024
G1SMX2	Uncharacterized protein OS=Oryctolagus cuniculus GN=INA PE=3 SV=1	Extracellular	2	0_1_1_	0	3	3	0	0.000216658	0.00019035	0	0.0423174	0.0423174	0	6	9	0	0.018	0.018
G1SP97	Lumican OS=Oryctolagus cuniculus GN=LUM PE=4 SV=1	Extracellular	2	0_1_1_	0	17	30	0	0.00250055	0.00349012	0	0.610646	0.923092	0	47	112	0	0.207	0.284
G1SWS0	Uncharacterized protein OS=Oryctolagus cuniculus GN=LOC100343422 PE=3 SV=1	Extracellular	2	0_1_1_	0	3	5	0	0.000682377	0.000376167	0	0.0375284	0.16681	0	17	16	0	0.016	0.067
G1SWS9	Uncharacterized protein OS=Oryctolagus cuniculus GN=VIM PE=3 SV=1	Extracellular	2	0_1_1_	0	81	55	0	0.00629007	0.00237324	0	2.70681	1.82488	0	163	105	0	0.569	0.451
G1SYD6	Uncharacterized protein OS=Oryctolagus cuniculus GN=LMNA PE=3 SV=1	Extracellular	2	0_1_1_	0	49	22	0	0.00206136	0.000428933	0	0.981527	0.479108	0	76	27	0	0.297	0.17
G1T2Z5	Collagen alpha-2(I) chain OS=Oryctolagus cuniculus GN=COL1A2 PE=4 SV=1	Extracellular	2	0_1_1_	0	36	28	0	0.00158205	0.000664084	0	0.318257	0.253141	0	120	86	0	0.12	0.098
G1T4P0	Uncharacterized protein OS=Oryctolagus cuniculus GN=KRT32 PE=3 SV=1	Extracellular	2	0_1_1_	0	3	3	0	0.000683904	0.000329882	0	0.0375284	0.0375284	0	17	14	0	0.016	0.016
G1T4P5	Uncharacterized protein OS=Oryctolagus cuniculus GN=KRT35 PE=3 SV=1	Extracellular	2	0_1_1_	0	3	3	0	0.000671879	0.000324082	0	0.0351422	0.0351422	0	17	14	0	0.015	0.015
G1T4Q6	Uncharacterized protein OS=Oryctolagus cuniculus GN=KRT33B PE=3 SV=1	Extracellular	2	0_1_1_	0	4	23	0	0.000801207	0.00101677	0	0.114295	0.786488	0	18	39	0	0.047	0.252
G1T5V9	Uncharacterized protein OS=Oryctolagus cuniculus GN=COL2A1 PE=4 SV=2	Extracellular	2	0_1_1_	0	7	8	0	0.000471636	0.000212495	0	0.0889301	0.14025	0	39	30	0	0.037	0.057
G1T6X1	Uncharacterized protein OS=Oryctolagus cuniculus GN=KRT31 PE=3 SV=1	Extracellular	2	0_1_1_	0	4	20	0	0.000778095	0.000911482	0	0.111732	0.592209	0	18	36	0	0.046	0.202
G1T6X4	Uncharacterized protein OS=Oryctolagus cuniculus GN=LOC100343678 PE=3 SV=1	Extracellular	2	0_1_1_	0	3	5	0	0.000670406	0.000369568	0	0.0351422	0.164126	0	17	16	0	0.015	0.066
G1T823	Uncharacterized protein OS=Oryctolagus cuniculus GN=COTL1 PE=4 SV=2	Extracellular	2	0_1_1_	0	3	2	0	0.000470135	0.000137682	0	0.273503	0.273503	0	4	2	0	0.105	0.105
G1T8J0	Uncharacterized protein OS=Oryctolagus cuniculus GN=COL3A1 PE=4 SV=1	Extracellular	2	0_1_1_	0	5	10	0	0.000135116	0.0001295	0	0.0375284	0.0964782	0	11	18	0	0.016	0.04
G1T933	Uncharacterized protein OS=Oryctolagus cuniculus GN=COL14A1 PE=4 SV=1	Extracellular	2	0_1_1_	0	11	43	0	0.000170214	0.000381194	0	0.0964782	0.406048	0	17	65	0	0.04	0.148
G1TPK8	Neurofilament medium polypeptide OS=Oryctolagus cuniculus GN=NEFM PE=3 SV=2	Extracellular	2	0_1_1_	0	3	3	0	0.000153917	0.000135227	0	0.0303861	0.0303861	0	6	9	0	0.013	0.013
G1U0R6	Uncharacterized protein OS=Oryctolagus cuniculus GN=PRELP PE=4 SV=1	Extracellular	2	0_1_1_	0	39	44	0	0.0051379	0.00333387	0	1.36048	2.01301	0	102	113	0	0.373	0.479
G1U323	Uncharacterized protein OS=Oryctolagus cuniculus GN=CNNM2 PE=4 SV=1	Extracellular	2	0_1_1_	0	2	3	0	0.000295143	8.64346e-05	0	0.0447202	0.0447202	0	14	7	0	0.019	0.019
G1U6M8	Uncharacterized protein (Fragment) OS=Oryctolagus cuniculus GN=COL6A1 PE=4 SV=1	Extracellular	2	0_1_1_	0	9	24	0	0.000233541	0.000494541	0	0.116863	0.364583	0	13	47	0	0.048	0.135
P02456	Collagen alpha-1(I) chain (Fragment) OS=Oryctolagus cuniculus GN=COL1A1 PE=1 SV=1	Extracellular	2	0_1_1_	0	3	3	0	0.00746449	0.00317968	0	1.00447	1.00447	0	22	16	0	0.302	0.302
G1TRF1	Uncharacterized protein OS=Oryctolagus cuniculus GN=HSPB1 PE=3 SV=1	heat shock protein	2	0_1_1_	0	6	5	0	0.000956524	0.000448199	0	0.374042	0.216186	0	10	8	0	0.138	0.085
G1SSY8	Uncharacterized protein OS=Oryctolagus cuniculus GN=HIST1H1A PE=3 SV=1	Histone	2	0_1_1_	0	9	3	0	0.00114958	0.000192378	0	0.64059	0.122018	0	14	4	0	0.215	0.05
G1T7D1	Uncharacterized protein OS=Oryctolagus cuniculus GN=HIST1H1C PE=3 SV=1	Histone	2	0_1_1_	0	14	6	0	0.00227949	0.000939535	0	0.524053	0.282331	0	27	19	0	0.183	0.108
G1T7F1	Histone H2B OS=Oryctolagus cuniculus GN=LOC100348835 PE=3 SV=1	Histone	2	0_1_1_	0	9	6	0	0.00299711	0.000501556	0	0.606941	0.199499	0	21	6	0	0.206	0.079
G1TJC1	Histone H2B OS=Oryctolagus cuniculus GN=HIST2H2BF PE=3 SV=1	Histone	2	0_1_1_	0	9	6	0	0.00299711	0.000501556	0	0.606941	0.199499	0	21	6	0	0.206	0.079
G1TP83	Histone H2B OS=Oryctolagus cuniculus GN=LOC100348578 PE=3 SV=1	Histone	2	0_1_1_	0	9	6	0	0.00299711	0.000501556	0	0.606941	0.199499	0	21	6	0	0.206	0.079
G1TQ05	Uncharacterized protein OS=Oryctolagus cuniculus GN=HIST1H1T PE=3 SV=1	Histone	2	0_1_1_	0	5	3	0	0.000852258	0.000199672	0	0.177606	0.127197	0	10	4	0	0.071	0.052
G1U155	Histone H2B OS=Oryctolagus cuniculus GN=HIST1H2BH PE=3 SV=1	Histone	2	0_1_1_	0	9	6	0	0.00299711	0.000501556	0	0.606941	0.199499	0	21	6	0	0.206	0.079
G1U7C6	Uncharacterized protein OS=Oryctolagus cuniculus GN=HIST1H1D PE=3 SV=1	Histone	2	0_1_1_	0	14	6	0	0.00219697	0.000905524	0	0.499685	0.270574	0	27	19	0	0.176	0.104
P02251	Histone H1.3 OS=Oryctolagus cuniculus PE=1 SV=1	Histone	2	0_1_1_	0	6	2	0	0.00151966	9.88984e-05	0	0.1508	0.137627	0	18	2	0	0.061	0.056
P02252	Histone H1.4 OS=Oryctolagus cuniculus GN=HIST1H1E PE=1 SV=2	Histone	2	0_1_1_	0	14	6	0	0.00221704	0.000913794	0	0.506607	0.273503	0	27	19	0	0.178	0.105
A0A0C6FQU5	IgG heavy chain VDJ region OS=Oryctolagus cuniculus PE=2 SV=1	Immune related	2	0_1_1_	0	11	9	0	0.00170106	0.00123356	0	1.29087	1.29087	0	21	26	0	0.36	0.36
A0A0C6G052	IgG heavy chain VDJ region OS=Oryctolagus cuniculus PE=2 SV=1	Immune related	2	0_1_1_	0	11	9	0	0.00166359	0.00120639	0	1.24905	1.24905	0	21	26	0	0.352	0.352
A0A0C6G056	IgM light chain OS=Oryctolagus cuniculus PE=2 SV=1	Immune related	2	0_1_1_	0	12	8	0	0.00176465	0.000590617	0	0.694338	0.64059	0	21	12	0	0.229	0.215
A0A0C6G3P3	IgM light chain OS=Oryctolagus cuniculus PE=2 SV=1	Immune related	2	0_1_1_	0	9	10	0	0.00136361	0.000698851	0	0.651962	1.31739	0	16	14	0	0.218	0.365
A0A0C6G5I3	IgG light chain OS=Oryctolagus cuniculus PE=2 SV=1	Immune related	2	0_1_1_	0	12	10	0	0.00176465	0.000689054	0	0.694338	1.29087	0	21	14	0	0.229	0.36
A0A0C6G6Z2	IgM light chain OS=Oryctolagus cuniculus PE=2 SV=1	Immune related	2	0_1_1_	0	6	7	0	0.000666024	0.000438862	0	0.406048	0.958845	0	8	9	0	0.148	0.292
G1SJ56	Uncharacterized protein OS=Oryctolagus cuniculus GN=VCL PE=4 SV=1	Immune related	2	0_1_1_	0	3	3	0	6.34308e-05	4.64404e-05	0	0.0447202	0.0447202	0	4	5	0	0.019	0.019
G1SJM0	Uncharacterized protein OS=Oryctolagus cuniculus GN=MED29 PE=4 SV=1	Immune related	2	0_1_1_	0	3	3	0	0.00265753	0.00129713	0	0.241652	0.241652	0	30	25	0	0.094	0.094
G1SKF1	Uncharacterized protein OS=Oryctolagus cuniculus GN=THBS1 PE=4 SV=2	Immune related	2	0_1_1_	0	5	4	0	7.67833e-05	3.59784e-05	0	0.0471286	0.0447202	0	5	4	0	0.02	0.019
G1SL53	Uncharacterized protein OS=Oryctolagus cuniculus GN=TBC1D9B PE=4 SV=2	Immune related	2	0_1_1_	0	3	3	0	0.000146465	5.7191e-05	0	0.023293	0.023293	0	9	6	0	0.01	0.01
G1SQI2	Uncharacterized protein OS=Oryctolagus cuniculus GN=PRPH PE=4 SV=2	Immune related	2	0_1_1_	0	3	3	0	0.000252093	0.000123045	0	0.0543869	0.0543869	0	6	5	0	0.023	0.023
G1SQX9	Uncharacterized protein OS=Oryctolagus cuniculus GN=SFN PE=3 SV=1	Immune related	2	0_1_1_	0	10	10	0	0.00181277	0.000764468	0	0.370882	0.592209	0	25	18	0	0.137	0.202
G1ST17	Peptidoglycan-recognition protein OS=Oryctolagus cuniculus GN=PGLYRP1 PE=3 SV=1	Immune related	2	0_1_1_	0	15	4	0	0.00264719	0.000374258	0	1.13796	0.452112	0	29	7	0	0.33	0.162
G1STJ4	Complement C3 alpha chain OS=Oryctolagus cuniculus GN=C3 PE=4 SV=2	Immune related	2	0_1_1_	0	3	6	0	4.84707e-05	5.67799e-05	0	0.0690548	0.142878	0	3	6	0	0.029	0.058
G1TBS8	Uncharacterized protein OS=Oryctolagus cuniculus GN=CFH PE=4 SV=2	Immune related	2	0_1_1_	0	12	2	0	0.000174872	1.70708e-05	0	0.172195	0.0303861	0	12	2	0	0.069	0.013
G1TDI4	Transthyretin OS=Oryctolagus cuniculus GN=TTR PE=3 SV=1	Immune related	2	0_1_1_	0	20	21	0	0.00452624	0.00386915	0	1.68534	1.68534	0	37	54	0	0.429	0.429
G1TED6	Annexin OS=Oryctolagus cuniculus GN=ANXA5 PE=3 SV=2	Immune related	2	0_1_1_	0	3	3	0	0.000280103	0.000196872	0	0.122018	0.122018	0	5	6	0	0.05	0.05
G1TEM7	Annexin OS=Oryctolagus cuniculus GN=ANXA3 PE=3 SV=2	Immune related	2	0_1_1_	0	3	3	0	0.000167021	9.78267e-05	0	0.247383	0.122018	0	3	3	0	0.096	0.05
G1TFW8	Uncharacterized protein OS=Oryctolagus cuniculus GN=LTF PE=3 SV=2	Immune related	2	0_1_1_	0	131	70	0	0.00990569	0.00188934	0	3.14	1.34963	0	390	127	0	0.617	0.371
G1TIS5	Annexin OS=Oryctolagus cuniculus GN=ANXA1 PE=3 SV=1	Immune related	2	0_1_1_	0	42	28	0	0.00561308	0.00164383	0	1.97852	1.43781	0	108	54	0	0.474	0.387
G1TMP9	Galectin OS=Oryctolagus cuniculus GN=LGALS7 PE=4 SV=1	Immune related	2	0_1_1_	0	12	14	0	0.00319691	0.0023406	0	0.909853	0.909853	0	24	30	0	0.281	0.281
G1TN25	Uncharacterized protein OS=Oryctolagus cuniculus GN=AZGP1 PE=3 SV=2	Immune related	2	0_1_1_	0	6	14	0	0.000464068	0.000645551	0	0.297179	0.644372	0	8	19	0	0.113	0.216
G1TPE2	Uncharacterized protein (Fragment) OS=Oryctolagus cuniculus GN=HBG1 PE=3 SV=1	Immune related	2	0_1_1_	0	3	3	0	0.0016563	0.00221741	0	0.164126	0.164126	0	14	32	0	0.066	0.066
G1TPZ1	Galectin OS=Oryctolagus cuniculus GN=LGALS1 PE=4 SV=1	Immune related	2	0_1_1_	0	15	16	0	0.00402597	0.00251527	0	2.27341	2.27341	0	30	32	0	0.515	0.515
G1TRW8	Uncharacterized protein OS=Oryctolagus cuniculus GN=LCN2 PE=3 SV=1	Immune related	2	0_1_1_	0	48	26	0	0.0153488	0.00420243	0	2.72392	1.39332	0	169	79	0	0.571	0.379
G1U0D7	Uncharacterized protein OS=Oryctolagus cuniculus GN=COLEC10 PE=4 SV=2	Immune related	2	0_1_1_	0	3	3	0	0.00123347	0.00064641	0	0.124605	0.124605	0	19	17	0	0.051	0.051
G1U1C7	Uncharacterized protein OS=Oryctolagus cuniculus GN=IL37 PE=3 SV=2	Immune related	2	0_1_1_	0	3	12	0	0.000211561	0.000826092	0	0.34586	0.986095	0	3	20	0	0.129	0.298
G1U9S2	Serum albumin OS=Oryctolagus cuniculus GN=ALB PE=1 SV=1	Immune related	2	0_1_1_	0	171	204	0	0.0262345	0.0205456	0	3.57088	3.2658	0	887	1186	0	0.66	0.63
G8ZF12	Alpha-globin 1 OS=Oryctolagus cuniculus GN=HBA1 PE=3 SV=1	Immune related	2	0_1_1_	0	20	47	0	0.0126638	0.0308563	0	1.00909	2.26588	0	100	416	0	0.303	0.514
G8ZF16	Alpha-globin 1 OS=Oryctolagus cuniculus GN=HBA1 PE=3 SV=1	Immune related	2	0_1_1_	0	38	65	0	0.0327993	0.0600808	0	2.84592	5.25173	0	259	810	0	0.585	0.796
G8ZF18	Alpha-globin 1 OS=Oryctolagus cuniculus GN=HBA1 PE=3 SV=1	Immune related	2	0_1_1_	0	34	61	0	0.0220351	0.0457652	0	2.84592	5.25173	0	174	617	0	0.585	0.796
G8ZF19	Alpha-globin 1 OS=Oryctolagus cuniculus GN=HBA1 PE=3 SV=1	Immune related	2	0_1_1_	0	20	20	0	0.0120306	0.0179501	0	1.69153	1.69153	0	95	242	0	0.43	0.43
G8ZF20	Alpha-globin 1 OS=Oryctolagus cuniculus GN=HBA1 PE=3 SV=1	Immune related	2	0_1_1_	0	38	65	0	0.0327993	0.0600808	0	2.84592	5.25173	0	259	810	0	0.585	0.796
G8ZF22	Alpha-globin 1 OS=Oryctolagus cuniculus GN=HBA1 PE=3 SV=1	Immune related	2	0_1_1_	0	38	39	0	0.0327993	0.0484355	0	2.84592	2.84592	0	259	653	0	0.585	0.585
G8ZF24	Alpha-globin 1 OS=Oryctolagus cuniculus GN=HBA1 PE=3 SV=1	Immune related	2	0_1_1_	0	20	20	0	0.0120306	0.0179501	0	1.69153	1.69153	0	95	242	0	0.43	0.43
G8ZF25	Alpha-globin 1 OS=Oryctolagus cuniculus GN=HBA1 PE=3 SV=1	Immune related	2	0_1_1_	0	38	39	0	0.0327993	0.0484355	0	2.84592	2.84592	0	259	653	0	0.585	0.585
G8ZF27	Alpha-globin 1 OS=Oryctolagus cuniculus GN=HBA1 PE=3 SV=1	Immune related	2	0_1_1_	0	38	39	0	0.0327993	0.0484355	0	2.84592	2.84592	0	259	653	0	0.585	0.585
G8ZF28	Alpha-globin 1 OS=Oryctolagus cuniculus GN=HBA1 PE=3 SV=1	Immune related	2	0_1_1_	0	38	65	0	0.0327993	0.0600808	0	2.84592	5.25173	0	259	810	0	0.585	0.796
G8ZF31	Alpha-globin 1 OS=Oryctolagus cuniculus GN=HBA1 PE=3 SV=1	Immune related	2	0_1_1_	0	21	30	0	0.0211486	0.033304	0	1.21309	2.48337	0	167	449	0	0.345	0.542
G8ZF32	Alpha-globin 1 OS=Oryctolagus cuniculus GN=HBA1 PE=3 SV=1	Immune related	2	0_1_1_	0	24	27	0	0.0227949	0.0324881	0	1.69153	2.84592	0	180	438	0	0.43	0.585
G8ZF33	Alpha-globin 1 OS=Oryctolagus cuniculus GN=HBA1 PE=3 SV=1	Immune related	2	0_1_1_	0	29	30	0	0.020642	0.0335266	0	1.96483	1.96483	0	163	452	0	0.472	0.472
G8ZF34	Alpha-globin 1 OS=Oryctolagus cuniculus GN=HBA1 PE=3 SV=1	Immune related	2	0_1_1_	0	24	27	0	0.0227949	0.0324881	0	1.69153	2.84592	0	180	438	0	0.43	0.585
G8ZF35	Alpha-globin 1 OS=Oryctolagus cuniculus GN=HBA1 PE=3 SV=1	Immune related	2	0_1_1_	0	18	21	0	0.0168429	0.0264059	0	1.10863	2.01301	0	133	356	0	0.324	0.479
G8ZF38	Alpha-globin 1 OS=Oryctolagus cuniculus GN=HBA1 PE=3 SV=1	Immune related	2	0_1_1_	0	24	24	0	0.0227949	0.0322656	0	1.69153	1.69153	0	180	435	0	0.43	0.43
G8ZF40	Alpha-globin 1 OS=Oryctolagus cuniculus GN=HBA1 PE=3 SV=1	Immune related	2	0_1_1_	0	9	9	0	0.00468562	0.0112744	0	0.625549	0.625549	0	37	152	0	0.211	0.211
G8ZF41	Alpha-globin 1 OS=Oryctolagus cuniculus GN=HBA1 PE=3 SV=1	Immune related	2	0_1_1_	0	24	27	0	0.0227949	0.0324881	0	1.69153	2.84592	0	180	438	0	0.43	0.585
G8ZF42	Alpha-globin 1 OS=Oryctolagus cuniculus GN=HBA1 PE=3 SV=1	Immune related	2	0_1_1_	0	24	24	0	0.0227949	0.0322656	0	1.69153	1.69153	0	180	435	0	0.43	0.43
G8ZF50	Alpha-globin 2 OS=Oryctolagus cuniculus GN=HBA2 PE=3 SV=1	Immune related	2	0_1_1_	0	20	46	0	0.0120306	0.0295953	0	1.69153	3.37522	0	95	399	0	0.43	0.641
G8ZF55	Alpha-globin 2 OS=Oryctolagus cuniculus GN=HBA2 PE=3 SV=1	Immune related	2	0_1_1_	0	17	17	0	0.0100044	0.00971677	0	1.32274	1.32274	0	79	131	0	0.366	0.366
G8ZF57	Alpha-globin 2 OS=Oryctolagus cuniculus GN=HBA2 PE=3 SV=1	Immune related	2	0_1_1_	0	9	9	0	0.00696511	0.00719486	0	0.475707	0.475707	0	55	97	0	0.169	0.169
G8ZF59	Alpha-globin 2 OS=Oryctolagus cuniculus GN=HBA2 PE=3 SV=1	Immune related	2	0_1_1_	0	17	17	0	0.0100044	0.00971677	0	1.32274	1.32274	0	79	131	0	0.366	0.366
G8ZF61	Alpha-globin OS=Sylvilagus floridanus GN=HBA PE=3 SV=1	Immune related	2	0_1_1_	0	15	15	0	0.0106376	0.0173567	0	1.07491	1.07491	0	84	234	0	0.317	0.317
P01377	Corticostatin-4 OS=Oryctolagus cuniculus PE=1 SV=2	Immune related	2	0_1_1_	0	6	6	0	0.011736	0.00421307	0	0.244515	0.244515	0	62	38	0	0.095	0.095
P01870	Ig gamma chain C region OS=Oryctolagus cuniculus PE=1 SV=1	Immune related	2	0_1_1_	0	21	18	0	0.00278369	0.00159784	0	1.61818	1.37137	0	50	49	0	0.418	0.375
P01948	Hemoglobin subunit alpha-1/2 OS=Oryctolagus cuniculus PE=1 SV=2	Immune related	2	0_1_1_	0	23	50	0	0.01469	0.0390896	0	1.32274	2.77572	0	116	527	0	0.366	0.577
P02057	Hemoglobin subunit beta-1/2 OS=Oryctolagus cuniculus GN=HBB1 PE=1 SV=2	Immune related	2	0_1_1_	0	15	33	0	0.00685053	0.00952957	0	1.32809	2.23594	0	56	133	0	0.367	0.51
P02099	Hemoglobin subunit gamma OS=Oryctolagus cuniculus GN=HBG PE=2 SV=2	Immune related	2	0_1_1_	0	3	3	0	0.00171263	0.00229283	0	0.169499	0.169499	0	14	32	0	0.068	0.068
P03988	Ig mu chain C region secreted form OS=Oryctolagus cuniculus PE=2 SV=1	Immune related	2	0_1_1_	0	2	2	0	7.85268e-05	4.59942e-05	0	0.135011	0.0739894	0	2	2	0	0.055	0.031
P04221	Ig mu chain C region membrane-bound form OS=Oryctolagus cuniculus PE=2 SV=2	Immune related	2	0_1_1_	0	2	2	0	7.50841e-05	4.39778e-05	0	0.127197	0.0690548	0	2	2	0	0.052	0.029
P12247	Complement C3 alpha chain (Fragment) OS=Oryctolagus cuniculus GN=C3 PE=2 SV=1	Immune related	2	0_1_1_	0	2	3	0	4.9539e-05	4.35235e-05	0	0.0519619	0.122018	0	2	3	0	0.022	0.05
P19007	Haptoglobin OS=Oryctolagus cuniculus GN=HP PE=1 SV=2	Immune related	2	0_1_1_	0	16	10	0	0.00124376	0.000637424	0	0.603245	0.442115	0	24	21	0	0.205	0.159
P19134	Serotransferrin OS=Oryctolagus cuniculus GN=TF PE=1 SV=4	Immune related	2	0_1_1_	0	109	118	0	0.00680494	0.0047738	0	1.88403	1.92415	0	263	315	0	0.46	0.466
P20058	Hemopexin OS=Oryctolagus cuniculus GN=HPX PE=1 SV=2	Immune related	2	0_1_1_	0	6	15	0	0.000312742	0.000664017	0	0.116863	0.538155	0	8	29	0	0.048	0.187
P26202	15 kDa protein A OS=Oryctolagus cuniculus PE=1 SV=2	Immune related	2	0_1_1_	0	15	15	0	0.00630049	0.00261395	0	1.1677	1.1677	0	48	34	0	0.336	0.336
P47845	Galectin-3 OS=Oryctolagus cuniculus GN=LGALS3 PE=2 SV=2	Immune related	2	0_1_1_	0	4	2	0	0.000371542	8.70469e-05	0	0.25603	0.1324	0	5	2	0	0.099	0.054
P80191	Alpha-2-HS-glycoprotein (Fragment) OS=Oryctolagus cuniculus GN=AHSG PE=1 SV=2	Immune related	2	0_1_1_	0	17	15	0	0.00214793	0.00140436	0	0.65577	0.432188	0	43	48	0	0.219	0.156
Q28694	Deadenylyl-alpha-globin (Fragment) OS=Oryctolagus cuniculus PE=4 SV=1	Immune related	2	0_1_1_	0	3	3	0	0.00570181	0.00667926	0	0.96336	0.96336	0	13	26	0	0.293	0.293
Q28698	Deadenylyl-beta-globin (Fragment) OS=Oryctolagus cuniculus PE=3 SV=1	Immune related	2	0_1_1_	0	19	30	0	0.0278303	0.0732272	0	9	9	0	65	292	0	1	1
Q28888	Decorin OS=Oryctolagus cuniculus GN=DCN PE=2 SV=1	Immune related	2	0_1_1_	0	46	43	0	0.00789238	0.00500302	0	1.18273	1.208	0	158	171	0	0.339	0.344
Q6LEJ1	Ig germline kappa isotype K1 (allotype b4) complete J-C region, 3&#039; ends (Fragment) OS=Oryctolagus cuniculus PE=4 SV=1	Immune related	2	0_1_1_	0	12	8	0	0.00325548	0.00108959	0	1.64241	1.49459	0	21	12	0	0.422	0.397
Q6LEJ2	Ig germline kappa isotype K1 (allotype b4) complete J-C region, 3&#039; ends (Fragment) OS=Oryctolagus cuniculus PE=4 SV=1	Immune related	2	0_1_1_	0	12	8	0	0.00325548	0.00108959	0	1.64241	1.49459	0	21	12	0	0.422	0.397
Q8MJF1	Mimecan OS=Oryctolagus cuniculus GN=OGN PE=1 SV=1	Immune related	2	0_1_1_	0	50	51	0	0.0124913	0.00915424	0	1.39332	1.5293	0	207	259	0	0.379	0.403
U3KLW4	Uncharacterized protein OS=Oryctolagus cuniculus GN=TCP11L2 PE=4 SV=1	Immune related	2	0_1_1_	0	3	3	0	0.000289459	0.00016954	0	0.0914403	0.0914403	0	8	8	0	0.038	0.038
U3KMC6	Uncharacterized protein OS=Oryctolagus cuniculus GN=CP PE=4 SV=1	Immune related	2	0_1_1_	0	4	2	0	6.56301e-05	1.92202e-05	0	0.0495424	0.0495424	0	4	2	0	0.021	0.021
U3KML1	Biglycan OS=Oryctolagus cuniculus GN=BGN PE=4 SV=1	Immune related	2	0_1_1_	0	34	39	0	0.00356002	0.00312772	0	1.21309	1.22843	0	78	117	0	0.345	0.348
U3KMR2	Alpha-2-HS-glycoprotein OS=Oryctolagus cuniculus GN=AHSG PE=4 SV=1	Immune related	2	0_1_1_	0	17	20	0	0.00228773	0.00168274	0	0.713957	0.782379	0	43	54	0	0.234	0.251
G1SK04	Uncharacterized protein OS=Oryctolagus cuniculus GN=ENO2 PE=3 SV=1	Metabolism/energy	2	0_1_1_	0	3	3	0	0.000331477	0.000145613	0	0.0990058	0.0990058	0	8	6	0	0.041	0.041
G1SYJ4	Uncharacterized protein OS=Oryctolagus cuniculus GN=ENO1 PE=3 SV=1	Metabolism/energy	2	0_1_1_	0	15	13	0	0.00128447	0.000485377	0	0.81134	0.629296	0	31	20	0	0.258	0.212
G1T9N2	Uncharacterized protein OS=Oryctolagus cuniculus GN=ATP5H PE=4 SV=1	Metabolism/energy	2	0_1_1_	0	3	4	0	0.000670161	0.000392522	0	0.205036	0.534617	0	6	6	0	0.081	0.186
G1TJG6	Glyceraldehyde-3-phosphate dehydrogenase OS=Oryctolagus cuniculus GN=GAPDH PE=3 SV=1	Metabolism/energy	2	0_1_1_	0	16	13	0	0.00232208	0.000885631	0	0.702159	0.513561	0	43	28	0	0.231	0.18
G1TLE3	Phosphoglycerate kinase OS=Oryctolagus cuniculus PE=3 SV=2	Metabolism/energy	2	0_1_1_	0	10	7	0	0.000564672	0.000178089	0	0.458814	0.336596	0	13	7	0	0.164	0.126
G1TYG1	Glyceraldehyde-3-phosphate dehydrogenase OS=Oryctolagus cuniculus GN=GAPDH PE=3 SV=1	Metabolism/energy	2	0_1_1_	0	16	13	0	0.00232208	0.000885631	0	0.702159	0.513561	0	43	28	0	0.231	0.18
P00883	Fructose-bisphosphate aldolase A OS=Oryctolagus cuniculus GN=ALDOA PE=1 SV=2	Metabolism/energy	2	0_1_1_	0	5	2	0	0.000247014	5.78719e-05	0	0.355189	0.270574	0	5	2	0	0.132	0.104
P11974	Pyruvate kinase PKM OS=Oryctolagus cuniculus GN=PKM PE=1 SV=4	Metabolism/energy	2	0_1_1_	0	26	3	0	0.00125303	5.95067e-05	0	0.749847	0.104079	0	37	3	0	0.243	0.043
P25704	Beta-enolase OS=Oryctolagus cuniculus GN=ENO3 PE=1 SV=4	Metabolism/energy	2	0_1_1_	0	3	3	0	0.000331477	0.000145613	0	0.0990058	0.0990058	0	8	6	0	0.041	0.041
B7NZM1	Apolipoprotein A-I (Predicted) OS=Oryctolagus cuniculus GN=RA_m003_jsm4E071r PE=4 SV=1	Metabolism/lipid	2	0_1_1_	0	30	51	0	0.00365061	0.00415764	0	1.97852	2.53997	0	54	105	0	0.474	0.549
G1SJM1	Uncharacterized protein OS=Oryctolagus cuniculus GN=APOH PE=4 SV=2	Metabolism/lipid	2	0_1_1_	0	11	8	0	0.000611308	0.000328214	0	0.559552	0.185769	0	12	11	0	0.193	0.074
G1SZ91	Uncharacterized protein OS=Oryctolagus cuniculus GN=FABP5 PE=4 SV=2	Metabolism/lipid	2	0_1_1_	0	12	3	0	0.00270535	0.000559257	0	1.88403	0.202264	0	17	6	0	0.46	0.08
G1SZV5	Apolipoprotein A-I OS=Oryctolagus cuniculus GN=APOA1 PE=4 SV=1	Metabolism/lipid	2	0_1_1_	0	23	44	0	0.00270416	0.00348449	0	1.63633	2.33426	0	40	88	0	0.421	0.523
Q2PPJ8	Apolipoprotein A-I OS=Oryctolagus cuniculus GN=apoA-I PE=2 SV=1	Metabolism/lipids	2	0_1_1_	0	26	45	0	0.00331259	0.00372207	0	1.70396	2.22107	0	49	94	0	0.432	0.508
Q8WN94	Acyl-CoA-binding protein OS=Oryctolagus cuniculus GN=DBI PE=3 SV=3	Metabolism/lipids	2	0_1_1_	0	6	6	0	0.00186027	0.000968522	0	1.59418	0.990673	0	9	8	0	0.414	0.299
G1SLT8	Uncharacterized protein OS=Oryctolagus cuniculus GN=HNRNPH3 PE=4 SV=1	Metabolism/nucleic acid	2	0_1_1_	0	3	3	0	0.000155919	9.13238e-05	0	0.119438	0.119438	0	3	3	0	0.049	0.049
G1SPB8	Uncharacterized protein OS=Oryctolagus cuniculus GN=NAP1L4 PE=3 SV=1	Metabolism/nucleic acid	2	0_1_1_	0	3	2	0	0.000247014	5.78719e-05	0	0.0990058	0.0990058	0	5	2	0	0.041	0.041
G1T336	Uncharacterized protein OS=Oryctolagus cuniculus GN=DDX3X PE=3 SV=2	Metabolism/nucleic acid	2	0_1_1_	0	3	3	0	8.14923e-05	4.77312e-05	0	0.0423174	0.0423174	0	3	3	0	0.018	0.018
G1T586	Uncharacterized protein (Fragment) OS=Oryctolagus cuniculus GN=LOC100359118 PE=4 SV=1	Metabolism/nucleic acid	2	0_1_1_	0	12	6	0	0.00116017	0.000203858	0	0.364583	0.213389	0	20	6	0	0.135	0.084
G1T7H0	Uncharacterized protein OS=Oryctolagus cuniculus GN=HNRNPU PE=4 SV=2	Metabolism/nucleic acid	2	0_1_1_	0	7	3	0	0.000185814	3.62779e-05	0	0.156112	0.0592537	0	9	3	0	0.063	0.025
G1T7Z6	Phosphoglycerate kinase OS=Oryctolagus cuniculus GN=LOC100348124 PE=3 SV=1	Metabolism/nucleic acid	2	0_1_1_	0	10	7	0	0.000559269	0.000176385	0	0.455459	0.330454	0	13	7	0	0.163	0.124
G1TMU2	Uncharacterized protein OS=Oryctolagus cuniculus GN=HNRNPF PE=4 SV=1	Metabolism/nucleic acid	2	0_1_1_	0	3	5	0	0.000173327	0.0001269	0	0.207814	0.207814	0	4	5	0	0.082	0.082
G1TVT0	Uncharacterized protein OS=Oryctolagus cuniculus GN=NCL PE=4 SV=1	Metabolism/nucleic acid	2	0_1_1_	0	15	5	0	0.000577424	8.05251e-05	0	0.324342	0.135011	0	21	5	0	0.122	0.055
G1U0J2	Uncharacterized protein OS=Oryctolagus cuniculus GN=LOC100359118 PE=4 SV=2	Metabolism/nucleic acid	2	0_1_1_	0	6	3	0	0.000490994	0.000107843	0	0.142878	0.135011	0	8	3	0	0.058	0.055
G1U248	Uncharacterized protein OS=Oryctolagus cuniculus GN=HNRNPH1 PE=4 SV=2	Metabolism/nucleic acid	2	0_1_1_	0	5	4	0	0.000275445	9.21897e-05	0	0.185769	0.185769	0	7	4	0	0.074	0.074
O19049	Heterogeneous nuclear ribonucleoprotein K OS=Oryctolagus cuniculus GN=HNRNPK PE=2 SV=1	Metabolism/nucleic acid	2	0_1_1_	0	4	4	0	0.000271876	9.09951e-05	0	0.196741	0.309182	0	7	4	0	0.078	0.117
O77768	Heterogeneous nuclear ribonucleoprotein C OS=Oryctolagus cuniculus GN=HNRNPC PE=2 SV=1	Metabolism/nucleic acid	2	0_1_1_	0	3	2	0	0.0001763	6.8841e-05	0	0.188502	0.0939563	0	3	2	0	0.075	0.039
A5HC45	Cathepsin D (Fragment) OS=Oryctolagus cuniculus PE=2 SV=1	Protease	2	0_1_1_	0	3	3	0	0.000184753	0.000108212	0	0.153453	0.153453	0	3	3	0	0.062	0.062
G1TUA3	Uncharacterized protein OS=Oryctolagus cuniculus GN=CTSD PE=3 SV=1	Protease	2	0_1_1_	0	3	3	0	0.000129372	7.57747e-05	0	0.104079	0.104079	0	3	3	0	0.043	0.043
G1SCK5	Uncharacterized protein OS=Oryctolagus cuniculus GN=SERPINF1 PE=3 SV=1	Protease inhibitor	2	0_1_1_	0	5	3	0	0.000215103	0.000100791	0	0.273503	0.180321	0	5	4	0	0.105	0.072
G1TME7	Uncharacterized protein (Fragment) OS=Oryctolagus cuniculus GN=CSTB PE=4 SV=1	Protease inhibitor	2	0_1_1_	0	4	2	0	0.00163479	0.000273576	0	1.45471	0.432188	0	7	2	0	0.39	0.156
G1TSY8	Uncharacterized protein (Fragment) OS=Oryctolagus cuniculus GN=AMBP PE=4 SV=1	Protease inhibitor	2	0_1_1_	0	5	4	0	0.000420647	0.000215581	0	0.216186	0.216186	0	8	7	0	0.085	0.085
P23035	Alpha-1-antiproteinase F OS=Oryctolagus cuniculus PE=1 SV=1	Protease inhibitor	2	0_1_1_	0	19	29	0	0.00148041	0.00150467	0	0.552387	0.995262	0	34	59	0	0.191	0.3
Q07298	Alpha-1-antiproteinase S-1 OS=Oryctolagus cuniculus GN=LOC100008980 PE=2 SV=1	Protease inhibitor	2	0_1_1_	0	19	21	0	0.00148041	0.00122414	0	0.552387	0.690441	0	34	48	0	0.191	0.228
Q28665	Alpha-1-antiproteinase E OS=Oryctolagus cuniculus GN=LOC100008986 PE=2 SV=1	Protease inhibitor	2	0_1_1_	0	19	20	0	0.00148041	0.00119863	0	0.552387	0.485936	0	34	47	0	0.191	0.172
Q28666	Alpha-1-antitrypsin OS=Oryctolagus cuniculus PE=2 SV=1	Protease inhibitor	2	0_1_1_	0	15	17	0	0.00108854	0.000969108	0	0.374042	0.374042	0	25	38	0	0.138	0.138
G1SQD1	Eukaryotic translation initiation factor 4 gamma 1 OS=Oryctolagus cuniculus GN=EIF4G1 PE=4 SV=2	Protein synthesis	2	0_1_1_	0	2	3	0	2.09344e-05	4.90462e-05	0	0.0327615	0.0327615	0	2	8	0	0.014	0.014
G1T916	Eukaryotic translation initiation factor 5A OS=Oryctolagus cuniculus GN=LOC100338341 PE=3 SV=1	Protein synthesis	2	0_1_1_	0	3	2	0	0.000328951	0.000128447	0	0.380384	0.380384	0	3	2	0	0.14	0.14
G1TC37	Eukaryotic translation initiation factor 5A OS=Oryctolagus cuniculus GN=EIF5A2 PE=3 SV=1	Protein synthesis	2	0_1_1_	0	5	4	0	0.000705202	0.000275364	0	0.196741	0.196741	0	6	4	0	0.078	0.078
P10160	Eukaryotic translation initiation factor 5A-1 OS=Oryctolagus cuniculus GN=EIF5A PE=1 SV=2	Protein synthesis	2	0_1_1_	0	8	6	0	0.00105093	0.000410364	0	0.686553	0.686553	0	9	6	0	0.227	0.227
G1T8P4	Uncharacterized protein OS=Oryctolagus cuniculus GN=RPLP1 PE=3 SV=1	Ribosomal protein	2	0_1_1_	0	3	3	0	0.00126194	0.000554351	0	0.380384	0.380384	0	8	6	0	0.14	0.14
G1U001	Uncharacterized protein OS=Oryctolagus cuniculus GN=LOC100352574 PE=3 SV=1	Ribosomal protein	2	0_1_1_	0	5	3	0	0.00179826	0.0004514	0	0.534617	0.534617	0	7	3	0	0.186	0.186
P19943	60S acidic ribosomal protein P2 (Fragment) OS=Oryctolagus cuniculus GN=RPLP2 PE=1 SV=1	Ribosomal protein	2	0_1_1_	0	6	5	0	0.00286088	0.00143627	0	5.23735	1.70396	0	7	6	0	0.795	0.432
G1SRH7	Uncharacterized protein OS=Oryctolagus cuniculus GN=SRSF3 PE=4 SV=1	Signaling	2	0_1_1_	0	7	2	0	0.00120615	0.000128447	0	0.524053	0.342765	0	11	2	0	0.183	0.128
G1SU82	Vitamin D-binding protein OS=Oryctolagus cuniculus GN=GC PE=4 SV=1	Signaling	2	0_1_1_	0	34	28	0	0.00260673	0.00132765	0	0.986095	0.986095	0	69	60	0	0.298	0.298
G1SUZ1	Complement C3 alpha chain OS=Oryctolagus cuniculus GN=C3 PE=4 SV=2	Signaling	2	0_1_1_	0	3	6	0	4.84272e-05	5.6729e-05	0	0.0690548	0.142878	0	3	6	0	0.029	0.058
G1SV22	Phosphatidylethanolamine-binding protein 1 OS=Oryctolagus cuniculus GN=PEBP1 PE=4 SV=1	Signaling	2	0_1_1_	0	8	4	0	0.000956524	0.0002241	0	2.12608	0.86638	0	10	4	0	0.495	0.271
G1SYM4	Alpha-1B-glycoprotein OS=Oryctolagus cuniculus GN=A1BG PE=4 SV=1	Signaling	2	0_1_1_	0	16	20	0	0.00112392	0.000702179	0	0.710015	0.710015	0	30	32	0	0.233	0.233
G1SZC2	Receptor protein-tyrosine kinase OS=Oryctolagus cuniculus GN=EPHA3 PE=4 SV=1	Signaling	2	0_1_1_	0	2	2	0	5.48251e-05	2.14079e-05	0	0.0351422	0.0351422	0	3	2	0	0.015	0.015
G1SZH0	Retinol-binding protein 4 OS=Oryctolagus cuniculus GN=RBP4 PE=3 SV=1	Signaling	2	0_1_1_	0	4	6	0	0.000357864	0.000419211	0	0.377209	0.774189	0	4	8	0	0.139	0.249
G1T432	Adenylyl cyclase-associated protein OS=Oryctolagus cuniculus GN=CAP1 PE=3 SV=1	Signaling	2	0_1_1_	0	9	7	0	0.00041644	0.000177392	0	0.261828	0.196741	0	11	8	0	0.101	0.078
G1T7R2	Uncharacterized protein OS=Oryctolagus cuniculus GN=YWHAE PE=3 SV=1	Signaling	2	0_1_1_	0	4	4	0	0.000423121	0.000165218	0	0.177606	0.196741	0	6	4	0	0.071	0.078
G1T7S0	Uncharacterized protein OS=Oryctolagus cuniculus GN=MYL12B PE=4 SV=2	Signaling	2	0_1_1_	0	6	3	0	0.00141437	0.000355034	0	0.3122	0.137627	0	14	6	0	0.118	0.056
G1T8G5	Uncharacterized protein (Fragment) OS=Oryctolagus cuniculus GN=OLFML1 PE=4 SV=1	Signaling	2	0_1_1_	0	4	3	0	0.000267732	0.000104543	0	0.101539	0.0519619	0	6	4	0	0.042	0.022
G1TKE3	Transgelin (Fragment) OS=Oryctolagus cuniculus GN=TAGLN2 PE=3 SV=1	Signaling	2	0_1_1_	0	8	6	0	0.00120502	0.000597214	0	0.94536	0.428894	0	13	11	0	0.289	0.155
G1U415	Vitronectin OS=Oryctolagus cuniculus GN=VTN PE=4 SV=1	Signaling	2	0_1_1_	0	26	11	0	0.00291508	0.000554351	0	0.606941	0.358313	0	77	25	0	0.206	0.133
G1U4P8	Uncharacterized protein OS=Oryctolagus cuniculus GN=ASPN PE=4 SV=1	Signaling	2	0_1_1_	0	20	26	0	0.00130169	0.00107303	0	0.874995	1.06063	0	27	38	0	0.273	0.314
P15253	Calreticulin OS=Oryctolagus cuniculus GN=CALR PE=1 SV=1	Signaling	2	0_1_1_	0	9	4	0	0.00064531	0.000125989	0	0.393157	0.135011	0	15	5	0	0.144	0.055
Q9TRA5	Antagonist protein (Fragment) OS=Oryctolagus cuniculus PE=1 SV=1	Signaling	2	0_1_1_	0	3	6	0	0.00224783	0.00710956	0	2.75837	2.75837	0	5	27	0	0.575	0.575
A0A0G2JH23	Uncharacterized protein OS=Oryctolagus cuniculus PE=4 SV=1	Unknown function	2	0_1_1_	0	3	2	0	0.00252881	0.00024686	0	0.174898	0.174898	0	18	3	0	0.07	0.07
G1SFA3	Uncharacterized protein OS=Oryctolagus cuniculus PE=4 SV=1	Unknown function	2	0_1_1_	0	9	3	0	0.0010234	0.000128447	0	0.348963	0.161449	0	14	3	0	0.13	0.065
G1SL50	Uncharacterized protein OS=Oryctolagus cuniculus GN=HMGB1 PE=4 SV=1	Unknown function	2	0_1_1_	0	6	3	0	0.00134353	0.000302663	0	0.506607	0.235947	0	13	5	0	0.178	0.092
G1SLQ4	Uncharacterized protein OS=Oryctolagus cuniculus GN=ARP3 PE=3 SV=1	Unknown function	2	0_1_1_	0	3	2	0	0.000257508	0.000100551	0	0.0616956	0.0616956	0	6	4	0	0.026	0.026
G1SQ70	Uncharacterized protein OS=Oryctolagus cuniculus GN=A2M PE=4 SV=2	Unknown function	2	0_1_1_	0	13	27	0	0.000184753	0.00025971	0	0.14025	0.321296	0	15	36	0	0.057	0.121
G1SS91	Uncharacterized protein OS=Oryctolagus cuniculus GN=LOC100356976 PE=4 SV=1	Unknown function	2	0_1_1_	0	4	5	0	4.10563e-05	4.20826e-05	0	0.0399202	0.0423174	0	4	7	0	0.017	0.018
G1ST52	Uncharacterized protein (Fragment) OS=Oryctolagus cuniculus GN=COL6A3 PE=4 SV=1	Unknown function	2	0_1_1_	0	17	47	0	0.000245606	0.000550401	0	0.164126	0.412538	0	23	88	0	0.066	0.15
G1SUU3	Uncharacterized protein OS=Oryctolagus cuniculus GN=ANKRD26 PE=4 SV=1	Unknown function	2	0_1_1_	0	3	3	0	5.30775e-05	3.73058e-05	0	0.0256519	0.0256519	0	5	6	0	0.011	0.011
G1T4K6	Uncharacterized protein (Fragment) OS=Oryctolagus cuniculus PE=4 SV=1	Unknown function	2	0_1_1_	0	3	2	0	0.000273847	0.000106931	0	0.309182	0.1508	0	3	2	0	0.117	0.061
G1T5L0	Uncharacterized protein OS=Oryctolagus cuniculus GN=IGHM PE=4 SV=2	Unknown function	2	0_1_1_	0	2	2	0	7.92187e-05	4.63995e-05	0	0.135011	0.0739894	0	2	2	0	0.055	0.031
G1TEQ0	Uncharacterized protein OS=Oryctolagus cuniculus PE=4 SV=1	Unknown function	2	0_1_1_	0	6	3	0	0.000942322	0.000137983	0	0.285287	0.106624	0	12	3	0	0.109	0.044
G1TFU1	Uncharacterized protein OS=Oryctolagus cuniculus PE=4 SV=1	Unknown function	2	0_1_1_	0	2	3	0	0.000449566	0.000263317	0	0.358313	0.358313	0	3	3	0	0.133	0.133
G1THZ6	Uncharacterized protein OS=Oryctolagus cuniculus PE=4 SV=2	Unknown function	2	0_1_1_	0	20	18	0	0.00247261	0.00120687	0	0.648162	0.648162	0	66	55	0	0.217	0.217
G1TL31	Uncharacterized protein OS=Oryctolagus cuniculus GN=LOC100340601 PE=3 SV=1	Unknown function	2	0_1_1_	0	3	5	0	0.000704389	0.000388301	0	0.0375284	0.172195	0	17	16	0	0.016	0.069
G1TLA0	Uncharacterized protein (Fragment) OS=Oryctolagus cuniculus PE=4 SV=1	Unknown function	2	0_1_1_	0	2	3	0	0.00051873	0.000303827	0	0.425608	0.425608	0	3	3	0	0.154	0.154
G1TPF8	Uncharacterized protein (Fragment) OS=Oryctolagus cuniculus PE=4 SV=1	Unknown function	2	0_1_1_	0	2	3	0	0.000499518	0.000292574	0	0.406048	0.406048	0	3	3	0	0.148	0.148
G1TS12	Uncharacterized protein OS=Oryctolagus cuniculus PE=4 SV=1	Unknown function	2	0_1_1_	0	2	3	0	0.000105936	0.000139608	0	0.0839269	0.0839269	0	4	9	0	0.035	0.035
G1TTH1	Uncharacterized protein OS=Oryctolagus cuniculus PE=4 SV=1	Unknown function	2	0_1_1_	0	12	6	0	0.00128447	0.0002257	0	0.412538	0.238797	0	20	6	0	0.15	0.093
G1TU78	Uncharacterized protein OS=Oryctolagus cuniculus PE=4 SV=1	Unknown function	2	0_1_1_	0	12	6	0	0.00157054	0.000275965	0	0.524053	0.30017	0	20	6	0	0.183	0.114
G1TUA6	Uncharacterized protein OS=Oryctolagus cuniculus PE=4 SV=2	Unknown function	2	0_1_1_	0	2	3	0	0.000372055	0.000217917	0	0.288249	0.288249	0	3	3	0	0.11	0.11
G1TUI9	Uncharacterized protein OS=Oryctolagus cuniculus PE=4 SV=2	Unknown function	2	0_1_1_	0	7	3	0	0.000942639	0.000127411	0	0.462177	0.0964782	0	13	3	0	0.165	0.04
G1TUM0	Uncharacterized protein OS=Oryctolagus cuniculus PE=4 SV=1	Unknown function	2	0_1_1_	0	9	6	0	0.00103604	0.000260066	0	0.291219	0.279381	0	14	6	0	0.111	0.107
G1TV71	Uncharacterized protein (Fragment) OS=Oryctolagus cuniculus PE=4 SV=1	Unknown function	2	0_1_1_	0	3	3	0	0.00054219	0.000317568	0	0.148154	0.148154	0	6	6	0	0.06	0.06
G1TVD5	Uncharacterized protein OS=Oryctolagus cuniculus PE=3 SV=1	Unknown function	2	0_1_1_	0	4	2	0	0.000670161	0.000130841	0	0.294196	0.122018	0	6	2	0	0.112	0.05
G1TXB6	Uncharacterized protein OS=Oryctolagus cuniculus GN=CFL1 PE=4 SV=1	Unknown function	2	0_1_1_	0	10	8	0	0.00224783	0.000822865	0	1.12814	0.745822	0	16	10	0	0.328	0.242
G1TXI1	Uncharacterized protein OS=Oryctolagus cuniculus GN=NPM1 PE=4 SV=1	Unknown function	2	0_1_1_	0	3	3	0	0.000302229	0.00017702	0	0.177606	0.177606	0	4	4	0	0.071	0.071
G1U2Q5	Uncharacterized protein OS=Oryctolagus cuniculus PE=4 SV=1	Unknown function	2	0_1_1_	0	6	3	0	0.00153799	0.00034647	0	0.599558	0.273503	0	13	5	0	0.204	0.105
G1U4G2	Uncharacterized protein OS=Oryctolagus cuniculus GN=RPL38 PE=3 SV=1	Unknown function	2	0_1_1_	0	5	3	0	0.00182433	0.000457943	0	0.541701	0.541701	0	7	3	0	0.188	0.188
G1U7K4	Uncharacterized protein (Fragment) OS=Oryctolagus cuniculus GN=AHNAK PE=4 SV=1	Unknown function	2	0_1_1_	0	9	5	0	0.000340309	9.44164e-05	0	0.137627	0.0665962	0	19	9	0	0.056	0.028
G1U7K9	Uncharacterized protein OS=Oryctolagus cuniculus GN=LOC100359149 PE=4 SV=1	Unknown function	2	0_1_1_	0	7	3	0	0.00138328	0.000289359	0	0.766038	0.224616	0	14	5	0	0.247	0.088
G1U9J5	Uncharacterized protein OS=Oryctolagus cuniculus GN=HNRNPA1 PE=4 SV=2	Unknown function	2	0_1_1_	0	13	6	0	0.00103746	0.000173616	0	0.442115	0.177606	0	21	6	0	0.159	0.071
G1U9Q9	Uncharacterized protein OS=Oryctolagus cuniculus GN=PLG PE=3 SV=1	Unknown function	2	0_1_1_	0	59	6	0	0.00189635	8.93682e-05	0	1.38232	0.180321	0	87	7	0	0.377	0.072
U3KLT3	Uncharacterized protein OS=Oryctolagus cuniculus PE=4 SV=1	Unknown function	2	0_1_1_	0	3	3	0	0.000379915	0.000296695	0	0.297179	0.297179	0	3	4	0	0.113	0.113
G1STV0	Calpastatin OS=Oryctolagus cuniculus GN=CAST PE=4 SV=2	Antimicrobial	1	0_1_0_	0	4	0	0	0.000109383	0	0	0.0864257	0	0	5	0	0	0.036	0
Q9XSG0	Fibronectin (Fragment) OS=Oryctolagus cuniculus PE=2 SV=1	Blood clotting	1	0_1_0_	0	16	0	0	0.00177985	0	0	1.39332	0	0	29	0	0	0.379	0
G1SCI9	Uncharacterized protein OS=Oryctolagus cuniculus GN=HMGB2 PE=4 SV=1	Cytoskeletal	1	0_1_0_	0	3	0	0	0.00051379	0	0	0.191242	0	0	6	0	0	0.076	0
G1SCY4	Uncharacterized protein OS=Oryctolagus cuniculus GN=LOC100351873 PE=4 SV=1	Cytoskeletal	1	0_1_0_	0	3	0	0	0.000375944	0	0	0.0839269	0	0	6	0	0	0.035	0
G1SR41	Stathmin OS=Oryctolagus cuniculus GN=STMN1 PE=3 SV=1	Cytoskeletal	1	0_1_0_	0	2	0	0	0.000243009	0	0	0.224616	0	0	2	0	0	0.088	0
G1SSL0	Uncharacterized protein (Fragment) OS=Oryctolagus cuniculus GN=ERP29 PE=4 SV=1	Cytoskeletal	1	0_1_0_	0	3	0	0	0.000205908	0	0	0.111732	0	0	3	0	0	0.046	0
G1SU98	Stathmin OS=Oryctolagus cuniculus GN=LOC100358241 PE=3 SV=1	Cytoskeletal	1	0_1_0_	0	2	0	0	0.000241378	0	0	0.2218	0	0	2	0	0	0.087	0
Q09YN4	F-actin-capping protein subunit alpha-2 OS=Oryctolagus cuniculus GN=CAPZA2 PE=3 SV=3	Cytoskeletal	1	0_1_0_	0	3	0	0	0.000377258	0	0	0.0839269	0	0	6	0	0	0.035	0
G1T1F7	Uncharacterized protein OS=Oryctolagus cuniculus GN=NDST1 PE=4 SV=1	Detoxification antioxidant	1	0_1_0_	0	2	0	0	4.0777e-05	0	0	0.0543869	0	0	2	0	0	0.023	0
G1T295	Epoxide hydrolase 1 OS=Oryctolagus cuniculus GN=EPHX1 PE=4 SV=1	Detoxification antioxidant	1	0_1_0_	0	3	0	0	0.000434745	0	0	0.106624	0	0	11	0	0	0.044	0
G1SEL0	Tyrosine-protein phosphatase non-receptor type OS=Oryctolagus cuniculus GN=PTPN3 PE=3 SV=2	Enzyme	1	0_1_0_	0	2	0	0	3.8548e-05	0	0	0.0375284	0	0	2	0	0	0.016	0
G1SR65	Uncharacterized protein OS=Oryctolagus cuniculus GN=MPO PE=4 SV=2	Enzyme	1	0_1_0_	0	4	0	0	0.000102611	0	0	0.0889301	0	0	4	0	0	0.037	0
G1SQ18	Uncharacterized protein OS=Oryctolagus cuniculus GN=LINGO1 PE=4 SV=2	Extracellular	1	0_1_0_	0	2	0	0	8.65938e-05	0	0	0.0641431	0	0	3	0	0	0.027	0
G1TW43	Uncharacterized protein OS=Oryctolagus cuniculus GN=TNC PE=4 SV=2	Extracellular	1	0_1_0_	0	7	0	0	6.78875e-05	0	0	0.0495424	0	0	9	0	0	0.021	0
G1U0K9	Uncharacterized protein OS=Oryctolagus cuniculus GN=KRT222 PE=3 SV=1	Extracellular	1	0_1_0_	0	3	0	0	0.000182874	0	0	0.0739894	0	0	3	0	0	0.031	0
G1TSX5	Uncharacterized protein OS=Oryctolagus cuniculus GN=LOC100356803 PE=3 SV=1	heat shock protein	1	0_1_0_	0	6	0	0	0.0010578	0	0	0.798871	0	0	6	0	0	0.255	0
G1SQE8	Histone H2B OS=Oryctolagus cuniculus GN=HIST3H2BB PE=3 SV=1	Histone	1	0_1_0_	0	3	0	0	0.000570878	0	0	0.199499	0	0	4	0	0	0.079	0
G1SSZ8	Histone H2B OS=Oryctolagus cuniculus GN=HIST1H2BB PE=3 SV=1	Histone	1	0_1_0_	0	6	0	0	0.000999036	0	0	0.606941	0	0	7	0	0	0.206	0
G1T8N1	Histone H2B OS=Oryctolagus cuniculus GN=HIST1H2BA PE=3 SV=1	Histone	1	0_1_0_	0	3	0	0	0.000424787	0	0	0.336596	0	0	3	0	0	0.126	0
A0A0E3X260	Chemokine (C-C motif) ligand 14 OS=Oryctolagus cuniculus cuniculus GN=CCL14 PE=2 SV=1	Immune related	1	0_1_0_	0	8	0	0	0.00210435	0	0	2.01301	0	0	11	0	0	0.479	0
B2ZTE9	MHC class II antigen (Fragment) OS=Oryctolagus cuniculus GN=Orcu-DQA PE=4 SV=1	Immune related	1	0_1_0_	0	2	0	0	0.000877202	0	0	0.610646	0	0	4	0	0	0.207	0
G1SDW8	Uncharacterized protein OS=Oryctolagus cuniculus GN=CD44 PE=4 SV=2	Immune related	1	0_1_0_	0	2	0	0	4.89324e-05	0	0	0.0423174	0	0	2	0	0	0.018	0
G1SEK8	Uncharacterized protein (Fragment) OS=Oryctolagus cuniculus GN=FETUB PE=4 SV=1	Immune related	1	0_1_0_	0	3	0	0	0.000137622	0	0	0.1324	0	0	3	0	0	0.054	0
G1SGB5	Uncharacterized protein (Fragment) OS=Oryctolagus cuniculus GN=SFPQ PE=4 SV=1	Immune related	1	0_1_0_	0	4	0	0	0.000141596	0	0	0.199499	0	0	4	0	0	0.079	0
G1SVW9	Uncharacterized protein OS=Oryctolagus cuniculus GN=VEZT PE=4 SV=2	Immune related	1	0_1_0_	0	2	0	0	4.61685e-05	0	0	0.0447202	0	0	2	0	0	0.019	0
G1SZR8	Uncharacterized protein OS=Oryctolagus cuniculus GN=HDGF PE=4 SV=1	Immune related	1	0_1_0_	0	3	0	0	0.000263161	0	0	0.210598	0	0	3	0	0	0.083	0
G1T0F8	Uncharacterized protein OS=Oryctolagus cuniculus GN=HABP2 PE=3 SV=2	Immune related	1	0_1_0_	0	4	0	0	0.000547858	0	0	0.137627	0	0	17	0	0	0.056	0
G1T2W6	Uncharacterized protein OS=Oryctolagus cuniculus GN=NWD2 PE=4 SV=2	Immune related	1	0_1_0_	0	2	0	0	2.25064e-05	0	0	0.0209395	0	0	2	0	0	0.009	0
G1TAN3	Uncharacterized protein OS=Oryctolagus cuniculus GN=BCAR1 PE=4 SV=2	Immune related	1	0_1_0_	0	2	0	0	4.6347e-05	0	0	0.0303861	0	0	2	0	0	0.013	0
G1TF67	Coronin OS=Oryctolagus cuniculus GN=CORO1A PE=3 SV=1	Immune related	1	0_1_0_	0	6	0	0	0.000322559	0	0	0.327394	0	0	8	0	0	0.123	0
G1TKX5	Uncharacterized protein OS=Oryctolagus cuniculus GN=ADGRE5 PE=4 SV=2	Immune related	1	0_1_0_	0	2	0	0	5.2735e-05	0	0	0.0543869	0	0	2	0	0	0.023	0
G1TNR8	Uncharacterized protein OS=Oryctolagus cuniculus GN=CCL14 PE=4 SV=2	Immune related	1	0_1_0_	0	5	0	0	0.000956524	0	0	0.798871	0	0	5	0	0	0.255	0
G1TRF0	Uncharacterized protein (Fragment) OS=Oryctolagus cuniculus GN=SRGN PE=4 SV=1	Immune related	1	0_1_0_	0	5	0	0	0.000561958	0	0	0.606941	0	0	5	0	0	0.206	0
G1TVC0	Interleukin-1 receptor antagonist protein OS=Oryctolagus cuniculus GN=IL1RN PE=3 SV=1	Immune related	1	0_1_0_	0	3	0	0	0.000576983	0	0	0.233105	0	0	6	0	0	0.091	0
G1U1T8	Uncharacterized protein (Fragment) OS=Oryctolagus cuniculus GN=GMFG PE=4 SV=1	Immune related	1	0_1_0_	0	2	0	0	0.000253277	0	0	0.235947	0	0	2	0	0	0.092	0
G1U9B4	Uncharacterized protein OS=Oryctolagus cuniculus GN=TRA2B PE=4 SV=1	Immune related	1	0_1_0_	0	2	0	0	0.000124879	0	0	0.137627	0	0	2	0	0	0.056	0
P01376	Corticostatin-3 OS=Oryctolagus cuniculus PE=1 SV=2	Immune related	1	0_1_0_	0	3	0	0	0.0115468	0	0	0.185769	0	0	61	0	0	0.074	0
P34032	Thymosin beta-4 OS=Oryctolagus cuniculus GN=TMSB4 PE=1 SV=2	Immune related	1	0_1_0_	0	4	0	0	0.00204348	0	0	1.70396	0	0	5	0	0	0.432	0
G1SEZ9	Uncharacterized protein OS=Oryctolagus cuniculus GN=RASA2 PE=4 SV=2	Immune related	1	0_1_0_	0	2	0	0	4.54107e-05	0	0	0.0592537	0	0	2	0	0	0.025	0
G1SKD9	Uncharacterized protein OS=Oryctolagus cuniculus GN=SUCLG1 PE=3 SV=1	Metabolism/energy	1	0_1_0_	0	3	0	0	0.000155919	0	0	0.0839269	0	0	3	0	0	0.035	0
G1SNJ9	Phosphoglycerate kinase OS=Oryctolagus cuniculus GN=PGK2 PE=3 SV=1	Metabolism/energy	1	0_1_0_	0	3	0	0	0.000129372	0	0	0.0864257	0	0	3	0	0	0.036	0
G1SP22	1-acyl-sn-glycerol-3-phosphate acyltransferase OS=Oryctolagus cuniculus GN=AGPAT1 PE=3 SV=1	Metabolism/energy	1	0_1_0_	0	3	0	0	0.000375944	0	0	0.0839269	0	0	6	0	0	0.035	0
G1T8G9	Pyruvate kinase (Fragment) OS=Oryctolagus cuniculus GN=PKLR PE=3 SV=1	Metabolism/energy	1	0_1_0_	0	2	0	0	6.10616e-05	0	0	0.0864257	0	0	2	0	0	0.036	0
G1SDJ7	Polyadenylate-binding protein OS=Oryctolagus cuniculus GN=PABPC4 PE=3 SV=2	Metabolism/nucleic acid	1	0_1_0_	0	2	0	0	5.03011e-05	0	0	0.104079	0	0	2	0	0	0.043	0
G1SJS1	Histone H2B OS=Oryctolagus cuniculus GN=LOC100351672 PE=3 SV=1	Metabolism/nucleic acid	1	0_1_0_	0	6	0	0	0.000999036	0	0	0.606941	0	0	7	0	0	0.206	0
G1SLM0	Polyadenylate-binding protein OS=Oryctolagus cuniculus GN=PABPC1 PE=3 SV=1	Metabolism/nucleic acid	1	0_1_0_	0	4	0	0	0.000113098	0	0	0.156112	0	0	4	0	0	0.063	0
G1SMY1	Uncharacterized protein OS=Oryctolagus cuniculus GN=DDX17 PE=3 SV=2	Metabolism/nucleic acid	1	0_1_0_	0	4	0	0	0.000110662	0	0	0.142878	0	0	4	0	0	0.058	0
G1SQM7	Uncharacterized protein OS=Oryctolagus cuniculus GN=SUB1 PE=4 SV=2	Metabolism/nucleic acid	1	0_1_0_	0	3	0	0	0.000255677	0	0	0.153453	0	0	3	0	0	0.062	0
G1T695	Uncharacterized protein OS=Oryctolagus cuniculus GN=NAP1L1 PE=3 SV=1	Metabolism/nucleic acid	1	0_1_0_	0	2	0	0	9.19828e-05	0	0	0.104079	0	0	2	0	0	0.043	0
G1TLW3	Uncharacterized protein OS=Oryctolagus cuniculus GN=DDX5 PE=3 SV=2	Metabolism/nucleic acid	1	0_1_0_	0	3	0	0	9.02139e-05	0	0	0.101539	0	0	3	0	0	0.042	0
G1TPN3	Uncharacterized protein (Fragment) OS=Oryctolagus cuniculus GN=HNRNPAB PE=4 SV=1	Metabolism/nucleic acid	1	0_1_0_	0	8	0	0	0.00059721	0	0	0.370882	0	0	9	0	0	0.137	0
G1TSK0	Uncharacterized protein (Fragment) OS=Oryctolagus cuniculus GN=RAVER2 PE=4 SV=1	Metabolism/nucleic acid	1	0_1_0_	0	2	0	0	0.000130878	0	0	0.0616956	0	0	5	0	0	0.026	0
G1TUH9	Uncharacterized protein OS=Oryctolagus cuniculus GN=DPYSL3 PE=4 SV=1	Metabolism/nucleic acid	1	0_1_0_	0	2	0	0	7.88713e-05	0	0	0.0690548	0	0	3	0	0	0.029	0
G1TWL0	Uncharacterized protein (Fragment) OS=Oryctolagus cuniculus GN=HNRNPA2B1 PE=4 SV=1	Metabolism/nucleic acid	1	0_1_0_	0	2	0	0	0.000101885	0	0	0.101539	0	0	2	0	0	0.042	0
U3KLZ3	Uncharacterized protein OS=Oryctolagus cuniculus PE=4 SV=1	Metabolism/nucleic acid	1	0_1_0_	0	11	0	0	0.000634004	0	0	0.64059	0	0	11	0	0	0.215	0
G1SNV9	Uncharacterized protein OS=Oryctolagus cuniculus GN=ESF1 PE=4 SV=1	Protein synthesis	1	0_1_0_	0	2	0	0	4.31238e-05	0	0	0.0375284	0	0	2	0	0	0.016	0
P53787	Elongation factor 1-delta OS=Oryctolagus cuniculus GN=EEF1D PE=2 SV=1	Protein synthesis	1	0_1_0_	0	3	0	0	0.000192671	0	0	0.111732	0	0	3	0	0	0.046	0
G1SE76	Uncharacterized protein OS=Oryctolagus cuniculus GN=RPL23A PE=3 SV=1	Ribosomal protein	1	0_1_0_	0	2	0	0	0.000230547	0	0	0.210598	0	0	2	0	0	0.083	0
G1T3D8	40S ribosomal protein S24 OS=Oryctolagus cuniculus GN=RPS24 PE=3 SV=1	Ribosomal protein	1	0_1_0_	0	2	0	0	0.000268398	0	0	0.230269	0	0	2	0	0	0.09	0
G1TPS1	40S ribosomal protein S24 OS=Oryctolagus cuniculus GN=LOC100345060 PE=3 SV=1	Ribosomal protein	1	0_1_0_	0	2	0	0	0.000270416	0	0	0.230269	0	0	2	0	0	0.09	0
G1U6A8	Uncharacterized protein OS=Oryctolagus cuniculus GN=RPS7 PE=4 SV=1	Ribosomal protein	1	0_1_0_	0	2	0	0	0.000185388	0	0	0.297179	0	0	2	0	0	0.113	0
G1SFV4	Uncharacterized protein (Fragment) OS=Oryctolagus cuniculus GN=ZNF425 PE=4 SV=1	Signaling	1	0_1_0_	0	3	0	0	0.000154137	0	0	0.0447202	0	0	6	0	0	0.019	0
G1SIG2	Uncharacterized protein OS=Oryctolagus cuniculus GN=CRK PE=4 SV=2	Signaling	1	0_1_0_	0	2	0	0	0.0001763	0	0	0.210598	0	0	2	0	0	0.083	0
G1SL16	Uncharacterized protein OS=Oryctolagus cuniculus GN=SRSF7 PE=4 SV=2	Signaling	1	0_1_0_	0	5	0	0	0.000377787	0	0	0.224616	0	0	5	0	0	0.088	0
G1SLD5	Uncharacterized protein OS=Oryctolagus cuniculus GN=HYOU1 PE=3 SV=1	Signaling	1	0_1_0_	0	3	0	0	5.39479e-05	0	0	0.0303861	0	0	3	0	0	0.013	0
G1TAG8	Uncharacterized protein (Fragment) OS=Oryctolagus cuniculus GN=TSHZ3 PE=4 SV=1	Signaling	1	0_1_0_	0	2	0	0	3.44825e-05	0	0	0.0375284	0	0	2	0	0	0.016	0
G1TTB8	Uncharacterized protein (Fragment) OS=Oryctolagus cuniculus GN=SZT2 PE=4 SV=1	Signaling	1	0_1_0_	0	3	0	0	3.1429e-05	0	0	0.00461578	0	0	6	0	0	0.002	0
G1T6Q8	Ferritin OS=Oryctolagus cuniculus GN=FTH1 PE=3 SV=1	Storage protein	1	0_1_0_	0	2	0	0	0.00017544	0	0	0.1324	0	0	2	0	0	0.054	0
P09451	Ferritin light chain OS=Oryctolagus cuniculus GN=FTL PE=2 SV=2	Storage protein	1	0_1_0_	0	3	0	0	0.00051379	0	0	0.21899	0	0	5	0	0	0.086	0
B6V9S9	Chaperonin-containing T-complex polypeptide beta subunit OS=Oryctolagus cuniculus GN=CCT2 PE=2 SV=1	Transport	1	0_1_0_	0	3	0	0	0.00013445	0	0	0.0665962	0	0	4	0	0	0.028	0
G1SI79	Uncharacterized protein OS=Oryctolagus cuniculus GN=LOC100352496 PE=4 SV=1	Unknown function	1	0_1_0_	0	11	0	0	0.000618153	0	0	0.61808	0	0	11	0	0	0.209	0
G1SQJ9	Uncharacterized protein OS=Oryctolagus cuniculus PE=4 SV=1	Unknown function	1	0_1_0_	0	3	0	0	0.000461093	0	0	0.370882	0	0	3	0	0	0.137	0
G1ST68	Uncharacterized protein OS=Oryctolagus cuniculus GN=LOC100350609 PE=3 SV=1	Unknown function	1	0_1_0_	0	2	0	0	0.000144439	0	0	0.137627	0	0	2	0	0	0.056	0
G1ST78	Uncharacterized protein (Fragment) OS=Oryctolagus cuniculus PE=4 SV=1	Unknown function	1	0_1_0_	0	2	0	0	2.92639e-05	0	0	0.0519619	0	0	2	0	0	0.022	0
G1SZ44	Uncharacterized protein OS=Oryctolagus cuniculus GN=LOC100350401 PE=3 SV=1	Unknown function	1	0_1_0_	0	6	0	0	0.0010578	0	0	0.798871	0	0	6	0	0	0.255	0
G1T168	Uncharacterized protein OS=Oryctolagus cuniculus GN=RPS10 PE=1 SV=2	Unknown function	1	0_1_0_	0	2	0	0	0.000159846	0	0	0.0964782	0	0	2	0	0	0.04	0
G1T638	Uncharacterized protein OS=Oryctolagus cuniculus GN=LOC100352072 PE=3 SV=1	Unknown function	1	0_1_0_	0	2	0	0	0.000232034	0	0	0.213389	0	0	2	0	0	0.084	0
G1T7N7	Uncharacterized protein OS=Oryctolagus cuniculus PE=4 SV=2	Unknown function	1	0_1_0_	0	6	0	0	0.00388425	0	0	0.393157	0	0	27	0	0	0.144	0
G1TAQ7	Uncharacterized protein (Fragment) OS=Oryctolagus cuniculus PE=4 SV=1	Unknown function	1	0_1_0_	0	2	0	0	2.93834e-05	0	0	0.0519619	0	0	2	0	0	0.022	0
G1TD36	Uncharacterized protein OS=Oryctolagus cuniculus GN=SLC30A9 PE=4 SV=1	Unknown function	1	0_1_0_	0	3	0	0	9.53144e-05	0	0	0.0715193	0	0	3	0	0	0.03	0
G1TEC1	Uncharacterized protein OS=Oryctolagus cuniculus PE=4 SV=1	Unknown function	1	0_1_0_	0	3	0	0	0.000599422	0	0	0.358313	0	0	4	0	0	0.133	0
G1TEW2	Uncharacterized protein OS=Oryctolagus cuniculus GN=LOC100338167 PE=3 SV=1	Unknown function	1	0_1_0_	0	2	0	0	0.000232034	0	0	0.213389	0	0	2	0	0	0.084	0
G1TF04	Uncharacterized protein OS=Oryctolagus cuniculus GN=LOC100337714 PE=3 SV=1	Unknown function	1	0_1_0_	0	2	0	0	0.000230547	0	0	0.210598	0	0	2	0	0	0.083	0
G1TFA7	Uncharacterized protein OS=Oryctolagus cuniculus PE=4 SV=1	Unknown function	1	0_1_0_	0	2	0	0	0.000354921	0	0	0.25603	0	0	3	0	0	0.099	0
G1TGC3	Uncharacterized protein OS=Oryctolagus cuniculus PE=3 SV=1	Unknown function	1	0_1_0_	0	2	0	0	0.000232034	0	0	0.213389	0	0	2	0	0	0.084	0
G1TI92	Uncharacterized protein OS=Oryctolagus cuniculus PE=4 SV=1	Unknown function	1	0_1_0_	0	3	0	0	0.000531507	0	0	0.199499	0	0	6	0	0	0.079	0
G1TIJ9	Uncharacterized protein OS=Oryctolagus cuniculus GN=LOC100353314 PE=3 SV=1	Unknown function	1	0_1_0_	0	2	0	0	0.000230547	0	0	0.210598	0	0	2	0	0	0.083	0
G1TIW2	Uncharacterized protein OS=Oryctolagus cuniculus PE=3 SV=1	Unknown function	1	0_1_0_	0	2	0	0	0.000233541	0	0	0.213389	0	0	2	0	0	0.084	0
G1TJ66	Uncharacterized protein OS=Oryctolagus cuniculus PE=4 SV=1	Unknown function	1	0_1_0_	0	9	0	0	0.000634682	0	0	0.383566	0	0	9	0	0	0.141	0
G1TJT7	Uncharacterized protein OS=Oryctolagus cuniculus PE=3 SV=1	Unknown function	1	0_1_0_	0	2	0	0	0.000233541	0	0	0.213389	0	0	2	0	0	0.084	0
G1TKV1	Uncharacterized protein OS=Oryctolagus cuniculus GN=SET PE=3 SV=1	Unknown function	1	0_1_0_	0	2	0	0	0.000148005	0	0	0.142878	0	0	2	0	0	0.058	0
G1TM80	Uncharacterized protein OS=Oryctolagus cuniculus PE=3 SV=1	Unknown function	1	0_1_0_	0	2	0	0	0.000232034	0	0	0.213389	0	0	2	0	0	0.084	0
G1TMM8	Uncharacterized protein (Fragment) OS=Oryctolagus cuniculus PE=4 SV=1	Unknown function	1	0_1_0_	0	3	0	0	0.00017291	0	0	0.0739894	0	0	5	0	0	0.031	0
G1TNC3	Uncharacterized protein OS=Oryctolagus cuniculus PE=3 SV=1	Unknown function	1	0_1_0_	0	2	0	0	0.000230547	0	0	0.210598	0	0	2	0	0	0.083	0
G1TPH6	Uncharacterized protein OS=Oryctolagus cuniculus GN=LOC100356006 PE=3 SV=1	Unknown function	1	0_1_0_	0	2	0	0	0.000230547	0	0	0.210598	0	0	2	0	0	0.083	0
G1TPQ9	Uncharacterized protein OS=Oryctolagus cuniculus GN=LOC100346185 PE=3 SV=1	Unknown function	1	0_1_0_	0	2	0	0	0.000230547	0	0	0.210598	0	0	2	0	0	0.083	0
G1TQR2	Uncharacterized protein OS=Oryctolagus cuniculus GN=EEF1B2 PE=3 SV=1	Unknown function	1	0_1_0_	0	5	0	0	0.000479537	0	0	0.458814	0	0	6	0	0	0.164	0
G1TRP8	Uncharacterized protein OS=Oryctolagus cuniculus GN=LOC100356603 PE=3 SV=1	Unknown function	1	0_1_0_	0	2	0	0	0.000230547	0	0	0.210598	0	0	2	0	0	0.083	0
G1TUF3	Uncharacterized protein OS=Oryctolagus cuniculus PE=4 SV=2	Unknown function	1	0_1_0_	0	3	0	0	0.000506553	0	0	0.297179	0	0	4	0	0	0.113	0
G1TVN7	Uncharacterized protein OS=Oryctolagus cuniculus PE=4 SV=1	Unknown function	1	0_1_0_	0	3	0	0	0.000442196	0	0	0.352073	0	0	3	0	0	0.131	0
G1TWB8	Uncharacterized protein (Fragment) OS=Oryctolagus cuniculus PE=4 SV=1	Unknown function	1	0_1_0_	0	3	0	0	0.00128447	0	0	0.931968	0	0	4	0	0	0.286	0
G1TY70	Uncharacterized protein OS=Oryctolagus cuniculus GN=LOC100341712 PE=3 SV=1	Unknown function	1	0_1_0_	0	2	0	0	0.000230547	0	0	0.210598	0	0	2	0	0	0.083	0
G1U0E7	Uncharacterized protein OS=Oryctolagus cuniculus GN=LOC100340976 PE=3 SV=1	Unknown function	1	0_1_0_	0	2	0	0	0.000230547	0	0	0.210598	0	0	2	0	0	0.083	0
G1U0F2	Uncharacterized protein OS=Oryctolagus cuniculus PE=4 SV=2	Unknown function	1	0_1_0_	0	3	0	0	0.000532819	0	0	0.315225	0	0	4	0	0	0.119	0
G1U0Z0	Uncharacterized protein OS=Oryctolagus cuniculus GN=LOC100342537 PE=4 SV=1	Unknown function	1	0_1_0_	0	2	0	0	0.000185388	0	0	0.297179	0	0	2	0	0	0.113	0
G1U1U4	Uncharacterized protein OS=Oryctolagus cuniculus PE=4 SV=1	Unknown function	1	0_1_0_	0	3	0	0	0.0005649	0	0	0.213389	0	0	6	0	0	0.084	0
G1U422	Uncharacterized protein OS=Oryctolagus cuniculus PE=4 SV=2	Unknown function	1	0_1_0_	0	2	0	0	0.000229078	0	0	0.264736	0	0	2	0	0	0.102	0
G1U598	Uncharacterized protein OS=Oryctolagus cuniculus GN=LOC100357281 PE=4 SV=2	Unknown function	1	0_1_0_	0	2	0	0	0.00017544	0	0	0.279381	0	0	2	0	0	0.107	0
G1U5S9	Uncharacterized protein OS=Oryctolagus cuniculus GN=LOC100348726 PE=3 SV=1	Unknown function	1	0_1_0_	0	2	0	0	0.000230547	0	0	0.210598	0	0	2	0	0	0.083	0
G1U675	Uncharacterized protein OS=Oryctolagus cuniculus GN=LOC100353436 PE=3 SV=1	Unknown function	1	0_1_0_	0	3	0	0	0.000528901	0	0	0.3122	0	0	3	0	0	0.118	0
G1U6X6	Uncharacterized protein OS=Oryctolagus cuniculus GN=HNRNPH2 PE=4 SV=1	Unknown function	1	0_1_0_	0	3	0	0	0.000160202	0	0	0.0914403	0	0	4	0	0	0.038	0
G1U7T5	Uncharacterized protein OS=Oryctolagus cuniculus GN=LOC100352199 PE=3 SV=1	Unknown function	1	0_1_0_	0	2	0	0	0.000230547	0	0	0.210598	0	0	2	0	0	0.083	0
G1U8T8	Uncharacterized protein OS=Oryctolagus cuniculus GN=LOC100353200 PE=3 SV=1	Unknown function	1	0_1_0_	0	2	0	0	0.000230547	0	0	0.210598	0	0	2	0	0	0.083	0
G1U9S3	Uncharacterized protein (Fragment) OS=Oryctolagus cuniculus GN=TTN PE=4 SV=1	Unknown function	1	0_1_0_	0	2	0	0	2.31058e-06	0	0	0.00230527	0	0	4	0	0	0.001	0
U3KM01	Uncharacterized protein OS=Oryctolagus cuniculus PE=4 SV=1	Unknown function	1	0_1_0_	0	2	0	0	0.000227628	0	0	0.261828	0	0	2	0	0	0.101	0
G1SI83	Uncharacterized protein OS=Oryctolagus cuniculus GN=S100A13 PE=4 SV=1	Antimicrobial	1	0_0_1_	0	0	3	0	0	0.000322429	0	0	0.324342	0	0	3	0	0	0.122
G1SXP7	Uncharacterized protein OS=Oryctolagus cuniculus GN=GSDMA PE=4 SV=1	Antimicrobial	1	0_0_1_	0	0	2	0	0	4.73379e-05	0	0	0.119438	0	0	2	0	0	0.049
G1SCT0	Uncharacterized protein (Fragment) OS=Oryctolagus cuniculus GN=CKAP4 PE=4 SV=1	Cytoskeletal	1	0_0_1_	0	0	2	0	0	3.7684e-05	0	0	0.0690548	0	0	2	0	0	0.029
G1T8V2	Uncharacterized protein OS=Oryctolagus cuniculus GN=MFAP4 PE=4 SV=2	Cytoskeletal	1	0_0_1_	0	0	4	0	0	0.000163297	0	0	0.174898	0	0	4	0	0	0.07
Q07003	Myosin heavy chain (Fragment) OS=Oryctolagus cuniculus GN=PBV1SPCR2 PE=2 SV=1	Cytoskeletal	1	0_0_1_	0	0	2	0	0	0.000390099	0	0	0.97697	0	0	2	0	0	0.296
G1SXP3	Uncharacterized protein (Fragment) OS=Oryctolagus cuniculus GN=LOC100357403 PE=3 SV=1	Detoxification antioxidant	1	0_0_1_	0	0	2	0	0	9.61888e-05	0	0	0.2218	0	0	2	0	0	0.087
G1T0R9	Uncharacterized protein OS=Oryctolagus cuniculus GN=LOC100357917 PE=3 SV=1	Detoxification antioxidant	1	0_0_1_	0	0	2	0	0	9.66301e-05	0	0	0.2218	0	0	2	0	0	0.087
G1T8Z0	Uncharacterized protein (Fragment) OS=Oryctolagus cuniculus GN=PRDX6 PE=4 SV=1	Detoxification antioxidant	1	0_0_1_	0	0	6	0	0	0.000463995	0	0	0.412538	0	0	10	0	0	0.15
G1TT06	Uncharacterized protein OS=Oryctolagus cuniculus GN=SELENBP1 PE=4 SV=1	Detoxification antioxidant	1	0_0_1_	0	0	5	0	0	0.000111575	0	0	0.455459	0	0	5	0	0	0.163
G1TY06	Uncharacterized protein OS=Oryctolagus cuniculus GN=LOC100356307 PE=3 SV=2	Detoxification antioxidant	1	0_0_1_	0	0	2	0	0	9.66301e-05	0	0	0.2218	0	0	2	0	0	0.087
G1TY33	Aldehyde oxidase 4 OS=Oryctolagus cuniculus GN=AOX4 PE=2 SV=2	Detoxification antioxidant	1	0_0_1_	0	0	3	0	0	2.36689e-05	0	0	0.0641431	0	0	3	0	0	0.027
P00919	Carbonic anhydrase 2 OS=Oryctolagus cuniculus GN=CA2 PE=1 SV=3	Detoxification antioxidant	1	0_0_1_	0	0	12	0	0	0.00113429	0	0	0.364583	0	0	28	0	0	0.135
G1SLL7	Uncharacterized protein OS=Oryctolagus cuniculus GN=RBBP6 PE=4 SV=1	Detoxification antioxidant	1	0_0_1_	0	0	2	0	0	1.23406e-05	0	0	0.0256519	0	0	2	0	0	0.011
G1T2L1	Proteasome subunit alpha type OS=Oryctolagus cuniculus GN=PSMA2 PE=3 SV=1	Detoxification antioxidant	1	0_0_1_	0	0	5	0	0	0.00031508	0	0	0.383566	0	0	7	0	0	0.141
G1TBC1	Endoplasmin OS=Oryctolagus cuniculus GN=HSP90B1 PE=3 SV=1	Detoxification antioxidant	1	0_0_1_	0	0	2	0	0	2.71811e-05	0	0	0.0447202	0	0	2	0	0	0.019
G1T0G5	Uncharacterized protein OS=Oryctolagus cuniculus GN=CHIT1 PE=3 SV=2	Enzyme	1	0_0_1_	0	0	2	0	0	4.63995e-05	0	0	0.0739894	0	0	2	0	0	0.031
G1T1N8	Uncharacterized protein OS=Oryctolagus cuniculus GN=SMPD3 PE=4 SV=1	Enzyme	1	0_0_1_	0	0	3	0	0	4.80944e-05	0	0	0.0471286	0	0	3	0	0	0.02
G1T4H3	Uncharacterized protein OS=Oryctolagus cuniculus GN=PDIA6 PE=3 SV=2	Enzyme	1	0_0_1_	0	0	2	0	0	4.78758e-05	0	0	0.0764652	0	0	2	0	0	0.032
G1TF91	Uncharacterized protein OS=Oryctolagus cuniculus GN=YWHAE PE=4 SV=1	Enzyme	1	0_0_1_	0	0	2	0	0	8.56315e-05	0	0	0.119438	0	0	2	0	0	0.049
G1SN00	Uncharacterized protein (Fragment) OS=Oryctolagus cuniculus GN=KNG1 PE=4 SV=2	Enzyme	1	0_0_1_	0	0	5	0	0	0.000119962	0	0	0.145513	0	0	5	0	0	0.059
G1SPR9	Uncharacterized protein OS=Oryctolagus cuniculus GN=RPN2 PE=4 SV=2	Enzyme	1	0_0_1_	0	0	2	0	0	3.55834e-05	0	0	0.0471286	0	0	2	0	0	0.02
C1J961	Keratin associated protein KAP6.1.1 OS=Oryctolagus cuniculus GN=KAP6.1.1 PE=2 SV=1	Extracellular	1	0_0_1_	0	0	3	0	0	0.000438862	0	0	0.563148	0	0	3	0	0	0.194
D9I2Z7	Keratin-associated protein 6-1 OS=Oryctolagus cuniculus GN=KAP6.1 PE=4 SV=1	Extracellular	1	0_0_1_	0	0	3	0	0	0.000405103	0	0	0.51008	0	0	3	0	0	0.179
D9IL80	Keratin associated protein 3.1 OS=Oryctolagus cuniculus GN=KAP3.1 PE=4 SV=1	Extracellular	1	0_0_1_	0	0	3	0	0	0.000644858	0	0	0.840772	0	0	6	0	0	0.265
G1SE61	Filamin-B OS=Oryctolagus cuniculus GN=FLNB PE=4 SV=1	Extracellular	1	0_0_1_	0	0	2	0	0	8.09583e-06	0	0	0.00925291	0	0	2	0	0	0.004
G1SFT4	Uncharacterized protein OS=Oryctolagus cuniculus GN=KRTAP8-1 PE=4 SV=1	Extracellular	1	0_0_1_	0	0	3	0	0	0.000863334	0	0	0.352073	0	0	5	0	0	0.131
G1SN83	Uncharacterized protein OS=Oryctolagus cuniculus GN=LAMB2 PE=4 SV=1	Extracellular	1	0_0_1_	0	0	2	0	0	1.169e-05	0	0	0.0471286	0	0	2	0	0	0.02
G1SR38	Uncharacterized protein OS=Oryctolagus cuniculus GN=LOC100346099 PE=3 SV=1	Extracellular	1	0_0_1_	0	0	7	0	0	0.000148348	0	0	0.202264	0	0	7	0	0	0.08
G1SYV9	Uncharacterized protein (Fragment) OS=Oryctolagus cuniculus GN=TLN1 PE=4 SV=1	Extracellular	1	0_0_1_	0	0	2	0	0	8.25768e-06	0	0	0.0115795	0	0	2	0	0	0.005
G1T6W2	Uncharacterized protein OS=Oryctolagus cuniculus GN=KRT33A PE=3 SV=1	Extracellular	1	0_0_1_	0	0	17	0	0	0.000573562	0	0	0.552387	0	0	22	0	0	0.191
G1T6W5	Uncharacterized protein OS=Oryctolagus cuniculus GN=KRT34 PE=3 SV=1	Extracellular	1	0_0_1_	0	0	14	0	0	0.000483643	0	0	0.438799	0	0	18	0	0	0.158
G1T754	Uncharacterized protein (Fragment) OS=Oryctolagus cuniculus GN=LOC100350988 PE=3 SV=1	Extracellular	1	0_0_1_	0	0	6	0	0	0.000130033	0	0	0.142878	0	0	6	0	0	0.058
G1TFI6	Uncharacterized protein OS=Oryctolagus cuniculus GN=KRTAP3-1 PE=4 SV=1	Extracellular	1	0_0_1_	0	0	3	0	0	0.000644858	0	0	0.840772	0	0	6	0	0	0.265
G1TFQ8	Uncharacterized protein OS=Oryctolagus cuniculus GN=KRTAP7-1 PE=4 SV=1	Extracellular	1	0_0_1_	0	0	3	0	0	0.000726392	0	0	0.566751	0	0	6	0	0	0.195
G1TJG8	Uncharacterized protein (Fragment) OS=Oryctolagus cuniculus GN=LOC100346360 PE=3 SV=1	Extracellular	1	0_0_1_	0	0	3	0	0	6.37057e-05	0	0	0.0471286	0	0	3	0	0	0.02
G1TP66	Uncharacterized protein OS=Oryctolagus cuniculus GN=LOC100350481 PE=3 SV=1	Extracellular	1	0_0_1_	0	0	4	0	0	8.5981e-05	0	0	0.109175	0	0	4	0	0	0.045
G1TSA5	Uncharacterized protein OS=Oryctolagus cuniculus GN=LOC100342724 PE=4 SV=1	Extracellular	1	0_0_1_	0	0	2	0	0	0.00012614	0	0	0.577611	0	0	2	0	0	0.198
G1U5J7	Uncharacterized protein (Fragment) OS=Oryctolagus cuniculus GN=LOC100351237 PE=3 SV=1	Extracellular	1	0_0_1_	0	0	6	0	0	0.000129235	0	0	0.14025	0	0	6	0	0	0.057
G1U687	Uncharacterized protein OS=Oryctolagus cuniculus GN=WASH1 PE=4 SV=1	Extracellular	1	0_0_1_	0	0	2	0	0	4.59942e-05	0	0	0.0939563	0	0	2	0	0	0.039
G1SR48	Uncharacterized protein OS=Oryctolagus cuniculus GN=DSG1 PE=4 SV=2	Extracellular	1	0_0_1_	0	0	11	0	0	0.000154184	0	0	0.205036	0	0	16	0	0	0.081
G1T380	Uncharacterized protein OS=Oryctolagus cuniculus GN=COL7A1 PE=4 SV=1	Extracellular	1	0_0_1_	0	0	3	0	0	1.07586e-05	0	0	0.0162487	0	0	3	0	0	0.007
G1SQV9	Uncharacterized protein OS=Oryctolagus cuniculus GN=LOC100352842 PE=4 SV=1	Extracellular	1	0_0_1_	0	0	5	0	0	4.24135e-05	0	0	0.0764652	0	0	6	0	0	0.032
G1T229	Uncharacterized protein OS=Oryctolagus cuniculus GN=FLG2 PE=4 SV=1	Extracellular	1	0_0_1_	0	0	3	0	0	2.6744e-05	0	0	0.0115795	0	0	6	0	0	0.005
G1TZA1	Uncharacterized protein OS=Oryctolagus cuniculus GN=LOC100352491 PE=4 SV=2	heat shock protein	1	0_0_1_	0	0	3	0	0	0.000275725	0	0	0.199499	0	0	5	0	0	0.079
G1TAI8	Uncharacterized protein (Fragment) OS=Oryctolagus cuniculus GN=MCM2 PE=3 SV=1	Immune related	1	0_0_1_	0	0	2	0	0	2.33282e-05	0	0	0.0399202	0	0	2	0	0	0.017
A5HC55	Kininogen (Fragment) OS=Oryctolagus cuniculus PE=2 SV=1	Immune related	1	0_0_1_	0	0	4	0	0	0.000139506	0	0	0.25603	0	0	4	0	0	0.099
B7NZG1	B-cell lymphoma/leukemia 11B (Predicted), 5 prime (Fragment) OS=Oryctolagus cuniculus GN=BCL11B PE=4 SV=1	Immune related	1	0_0_1_	0	0	2	0	0	5.2142e-05	0	0	0.1508	0	0	3	0	0	0.061
G1SIB6	Uncharacterized protein OS=Oryctolagus cuniculus GN=BLVRB PE=4 SV=2	Immune related	1	0_0_1_	0	0	3	0	0	0.000299507	0	0	0.177606	0	0	6	0	0	0.071
G1SL57	Uncharacterized protein OS=Oryctolagus cuniculus GN=SEPT7 PE=3 SV=2	Immune related	1	0_0_1_	0	0	2	0	0	5.48577e-05	0	0	0.148154	0	0	2	0	0	0.06
G1SNK5	Uncharacterized protein OS=Oryctolagus cuniculus GN=GGCT PE=4 SV=1	Immune related	1	0_0_1_	0	0	3	0	0	0.000336149	0	0	0.309182	0	0	6	0	0	0.117
G1SP46	Histidine ammonia-lyase OS=Oryctolagus cuniculus GN=HAL PE=3 SV=1	Immune related	1	0_0_1_	0	0	6	0	0	9.61888e-05	0	0	0.224616	0	0	6	0	0	0.088
G1SRG0	Uncharacterized protein OS=Oryctolagus cuniculus GN=IL36G PE=3 SV=2	Immune related	1	0_0_1_	0	0	7	0	0	0.000650165	0	0	0.790606	0	0	10	0	0	0.253
G1SWS6	Fibromodulin OS=Oryctolagus cuniculus GN=FMOD PE=4 SV=1	Immune related	1	0_0_1_	0	0	7	0	0	0.00020754	0	0	0.267652	0	0	8	0	0	0.103
G1SX52	Kinesin-like protein OS=Oryctolagus cuniculus GN=KIF19 PE=3 SV=1	Immune related	1	0_0_1_	0	0	2	0	0	4.22999e-05	0	0	0.0519619	0	0	4	0	0	0.022
G1T085	Uncharacterized protein OS=Oryctolagus cuniculus GN=SVIL PE=4 SV=2	Immune related	1	0_0_1_	0	0	2	0	0	1.32709e-05	0	0	0.023293	0	0	3	0	0	0.01
G1T2C4	Transgelin OS=Oryctolagus cuniculus GN=TAGLN PE=3 SV=1	Immune related	1	0_0_1_	0	0	3	0	0	0.000195957	0	0	0.306171	0	0	4	0	0	0.116
G1TA37	Uncharacterized protein OS=Oryctolagus cuniculus GN=BANF1 PE=4 SV=1	Immune related	1	0_0_1_	0	0	3	0	0	0.000710068	0	0	0.364583	0	0	6	0	0	0.135
G1TBS1	Uncharacterized protein OS=Oryctolagus cuniculus GN=PARK7 PE=4 SV=1	Immune related	1	0_0_1_	0	0	2	0	0	0.000111457	0	0	0.324342	0	0	2	0	0	0.122
G1TFT0	Uncharacterized protein OS=Oryctolagus cuniculus GN=LOC100008795 PE=4 SV=1	Immune related	1	0_0_1_	0	0	2	0	0	0.000339764	0	0	0.34586	0	0	3	0	0	0.129
G1TI08	Transgelin OS=Oryctolagus cuniculus GN=TAGLN PE=3 SV=1	Immune related	1	0_0_1_	0	0	3	0	0	0.000209606	0	0	0.330454	0	0	4	0	0	0.124
G1TJP1	Uncharacterized protein OS=Oryctolagus cuniculus GN=ATXN2 PE=4 SV=2	Immune related	1	0_0_1_	0	0	2	0	0	1.34603e-05	0	0	0.0739894	0	0	2	0	0	0.031
G1TKC9	Transforming growth factor-beta-induced protein ig-h3 OS=Oryctolagus cuniculus GN=TGFBI PE=4 SV=1	Immune related	1	0_0_1_	0	0	2	0	0	3.08424e-05	0	0	0.081434	0	0	2	0	0	0.034
G1TRK3	Uncharacterized protein (Fragment) OS=Oryctolagus cuniculus GN=PGER4 PE=4 SV=1	Immune related	1	0_0_1_	0	0	2	0	0	6.48165e-05	0	0	0.153453	0	0	2	0	0	0.062
G1TV92	Uncharacterized protein OS=Oryctolagus cuniculus GN=TNKS1BP1 PE=4 SV=1	Immune related	1	0_0_1_	0	0	2	0	0	1.2614e-05	0	0	0.023293	0	0	2	0	0	0.01
G1U0Q7	Uncharacterized protein OS=Oryctolagus cuniculus GN=SEPT2 PE=3 SV=2	Immune related	1	0_0_1_	0	0	2	0	0	5.83528e-05	0	0	0.106624	0	0	2	0	0	0.044
G1U1Q8	Uncharacterized protein OS=Oryctolagus cuniculus GN=MIF PE=4 SV=1	Immune related	1	0_0_1_	0	0	2	0	0	0.000183177	0	0	0.524053	0	0	2	0	0	0.183
G1U723	3alpha/17beta/20alpha-hydroxysteroid dehydrogenase OS=Oryctolagus cuniculus GN=PGER5 PE=2 SV=1	Immune related	1	0_0_1_	0	0	3	0	0	9.78267e-05	0	0	0.367729	0	0	3	0	0	0.136
G1T814	Uncharacterized protein (Fragment) OS=Oryctolagus cuniculus PE=4 SV=1	Immune related	1	0_0_1_	0	0	3	0	0	0.000625704	0	0	0.315225	0	0	6	0	0	0.119
G1TCH7	Uncharacterized protein OS=Oryctolagus cuniculus GN=LOC100346450 PE=4 SV=1	Immune related	1	0_0_1_	0	0	2	0	0	0.000363196	0	0	1.04174	0	0	2	0	0	0.31
G1TCJ1	Uncharacterized protein OS=Oryctolagus cuniculus GN=NFYA PE=4 SV=1	Immune related	1	0_0_1_	0	0	3	0	0	0.000181598	0	0	0.0964782	0	0	6	0	0	0.04
G1SQG5	Malate dehydrogenase OS=Oryctolagus cuniculus GN=MDH1 PE=3 SV=1	Metabolism/energy	1	0_0_1_	0	0	3	0	0	0.000157675	0	0	0.0864257	0	0	5	0	0	0.036
B7NZM0	Apolipoprotein A-IV (Predicted) OS=Oryctolagus cuniculus GN=APOA4 PE=4 SV=1	Metabolism/lipid	1	0_0_1_	0	0	2	0	0	5.40137e-05	0	0	0.193988	0	0	2	0	0	0.077
G1SN31	Carbonic anhydrase 1 OS=Oryctolagus cuniculus GN=CA1 PE=4 SV=1	Metabolism/lipid	1	0_0_1_	0	0	5	0	0	0.000278397	0	0	0.412538	0	0	6	0	0	0.15
G1SXX5	Uncharacterized protein OS=Oryctolagus cuniculus GN=HADHA PE=3 SV=1	Metabolism/lipid	1	0_0_1_	0	0	2	0	0	2.76086e-05	0	0	0.0665962	0	0	2	0	0	0.028
G1U2V8	Uncharacterized protein OS=Oryctolagus cuniculus GN=APOC3 PE=4 SV=1	Metabolism/lipid	1	0_0_1_	0	0	3	0	0	0.000300934	0	0	0.273503	0	0	3	0	0	0.105
Q9GK63	Lipophilin CL2 OS=Oryctolagus cuniculus GN=LOC100008795 PE=2 SV=1	Metabolism/lipid	1	0_0_1_	0	0	2	0	0	0.000339764	0	0	0.34586	0	0	3	0	0	0.129
Q9GK67	Lipophilin AL OS=Oryctolagus cuniculus GN=LOC100008792 PE=2 SV=1	Metabolism/lipid	1	0_0_1_	0	0	2	0	0	0.00023406	0	0	0.258925	0	0	2	0	0	0.1
G1T7I4	Coatomer subunit alpha OS=Oryctolagus cuniculus GN=COPA PE=4 SV=2	Metabolism/lipid	1	0_0_1_	0	0	3	0	0	3.44205e-05	0	0	0.0256519	0	0	4	0	0	0.011
G1SIJ2	Uncharacterized protein OS=Oryctolagus cuniculus GN=ACAT1 PE=3 SV=2	Metabolism/nucleic acid	1	0_0_1_	0	0	2	0	0	4.93334e-05	0	0	0.0964782	0	0	2	0	0	0.04
G1SUA9	Uncharacterized protein OS=Oryctolagus cuniculus GN=DHX8 PE=4 SV=2	Metabolism/nucleic acid	1	0_0_1_	0	0	2	0	0	1.75545e-05	0	0	0.023293	0	0	2	0	0	0.01
G1T2U6	Uncharacterized protein OS=Oryctolagus cuniculus GN=DDX46 PE=3 SV=2	Metabolism/nucleic acid	1	0_0_1_	0	0	2	0	0	4.08243e-05	0	0	0.023293	0	0	4	0	0	0.01
G1U0S4	Uncharacterized protein OS=Oryctolagus cuniculus GN=PTRH1 PE=4 SV=2	Metabolism/nucleic acid	1	0_0_1_	0	0	2	0	0	9.1192e-05	0	0	0.233105	0	0	2	0	0	0.091
U3KM82	Uncharacterized protein OS=Oryctolagus cuniculus GN=IQGAP1 PE=4 SV=1	Metabolism/nucleic acid	1	0_0_1_	0	0	2	0	0	1.21205e-05	0	0	0.023293	0	0	2	0	0	0.01
U3KNA5	Uncharacterized protein OS=Oryctolagus cuniculus GN=LOC100346450 PE=4 SV=1	Metabolism/nucleic acid	1	0_0_1_	0	0	2	0	0	0.000363196	0	0	1.04174	0	0	2	0	0	0.31
G1U2W8	Uncharacterized protein OS=Oryctolagus cuniculus GN=LOC100357922 PE=4 SV=1	Metabolism/nucleic acid	1	0_0_1_	0	0	3	0	0	0.000405103	0	0	0.51008	0	0	3	0	0	0.179
G1U6R8	Uncharacterized protein OS=Oryctolagus cuniculus GN=LOC100352842 PE=4 SV=1	Metabolism/nucleic acid	1	0_0_1_	0	0	5	0	0	4.23282e-05	0	0	0.0739894	0	0	6	0	0	0.031
A5HC39	Caspase 14 OS=Oryctolagus cuniculus PE=2 SV=1	Protease	1	0_0_1_	0	0	2	0	0	9.66301e-05	0	0	0.122018	0	0	2	0	0	0.05
G1SS52	Uncharacterized protein OS=Oryctolagus cuniculus GN=CPA4 PE=4 SV=1	Protease	1	0_0_1_	0	0	2	0	0	4.99179e-05	0	0	0.153453	0	0	2	0	0	0.062
G1SV24	Uncharacterized protein OS=Oryctolagus cuniculus GN=CTSV PE=3 SV=1	Protease	1	0_0_1_	0	0	2	0	0	6.32593e-05	0	0	0.101539	0	0	2	0	0	0.042
G1TXC0	Uncharacterized protein OS=Oryctolagus cuniculus GN=CASP14 PE=3 SV=2	Protease	1	0_0_1_	0	0	12	0	0	0.000658292	0	0	0.931968	0	0	14	0	0	0.286
G1TYM1	Uncharacterized protein (Fragment) OS=Oryctolagus cuniculus GN=ASPRV1 PE=4 SV=1	Protease	1	0_0_1_	0	0	2	0	0	6.97528e-05	0	0	0.285287	0	0	2	0	0	0.109
G1SHX1	Uncharacterized protein OS=Oryctolagus cuniculus GN=LOC100345190 PE=3 SV=1	Protease	1	0_0_1_	0	0	2	0	0	0.000134174	0	0	0.380384	0	0	2	0	0	0.14
Q9TS84	Ubiquitin-carrier protein (Fragments) OS=Oryctolagus cuniculus PE=1 SV=1	Protease	1	0_0_1_	0	0	2	0	0	0.000569334	0	0	2.9355	0	0	2	0	0	0.595
G1TUH4	Uncharacterized protein OS=Oryctolagus cuniculus GN=COL6A5 PE=4 SV=2	Protease inhibitor	1	0_0_1_	0	0	2	0	0	1.20973e-05	0	0	0.0139114	0	0	3	0	0	0.006
G1SIK0	Uncharacterized protein OS=Oryctolagus cuniculus GN=SERPINC1 PE=3 SV=1	Protease inhibitor	1	0_0_1_	0	0	7	0	0	0.000226509	0	0	0.244515	0	0	10	0	0	0.095
G1SZA4	Uncharacterized protein OS=Oryctolagus cuniculus GN=ITIH1 PE=4 SV=2	Protease inhibitor	1	0_0_1_	0	0	2	0	0	2.2947e-05	0	0	0.0764652	0	0	2	0	0	0.032
G1TCD0	Uncharacterized protein OS=Oryctolagus cuniculus GN=SERPINB5 PE=3 SV=2	Protease inhibitor	1	0_0_1_	0	0	2	0	0	4.86498e-05	0	0	0.135011	0	0	2	0	0	0.055
G1U7R0	Uncharacterized protein OS=Oryctolagus cuniculus GN=SERPINB12 PE=3 SV=1	Protease inhibitor	1	0_0_1_	0	0	4	0	0	9.93649e-05	0	0	0.158777	0	0	4	0	0	0.064
Q45GR2	Alpha-2-plasmin inhibitor OS=Oryctolagus cuniculus GN=SERPINF2 PE=2 SV=1	Protease inhibitor	1	0_0_1_	0	0	3	0	0	8.58059e-05	0	0	0.0839269	0	0	4	0	0	0.035
G1T663	Uncharacterized protein OS=Oryctolagus cuniculus GN=LOC100356645 PE=4 SV=1	Protease inhibitor	1	0_0_1_	0	0	3	0	0	0.000427	0	0	0.545254	0	0	3	0	0	0.189
G1TIB4	Uncharacterized protein OS=Oryctolagus cuniculus GN=RPS28 PE=1 SV=1	Ribosomal protein	1	0_0_1_	0	0	3	0	0	0.00106853	0	0	0.492794	0	0	7	0	0	0.174
G1U6T5	Uncharacterized protein OS=Oryctolagus cuniculus GN=LOC100344653 PE=4 SV=1	Ribosomal protein	1	0_0_1_	0	0	2	0	0	4.51078e-05	0	0	0.188502	0	0	2	0	0	0.075
G1SL85	Uncharacterized protein OS=Oryctolagus cuniculus GN=ASAH1 PE=4 SV=2	Signaling	1	0_0_1_	0	0	3	0	0	0.000106391	0	0	0.124605	0	0	4	0	0	0.051
G1SLY0	Anion exchange protein OS=Oryctolagus cuniculus GN=SLC4A1 PE=3 SV=2	Signaling	1	0_0_1_	0	0	7	0	0	8.02271e-05	0	0	0.1508	0	0	7	0	0	0.061
G1T2J0	Uncharacterized protein OS=Oryctolagus cuniculus GN=JUP PE=4 SV=1	Signaling	1	0_0_1_	0	0	10	0	0	0.000226205	0	0	0.188502	0	0	16	0	0	0.075
Q9TT15	Voltage-dependent anion-selective channel protein 1 OS=Oryctolagus cuniculus GN=VDAC1 PE=2 SV=3	Signaling	1	0_0_1_	0	0	2	0	0	7.44359e-05	0	0	0.0939563	0	0	2	0	0	0.039
Q9TTJ6	Regucalcin OS=Oryctolagus cuniculus GN=RGN PE=2 SV=1	Signaling	1	0_0_1_	0	0	2	0	0	7.04527e-05	0	0	0.348963	0	0	2	0	0	0.13
G1TKG6	Uncharacterized protein (Fragment) OS=Oryctolagus cuniculus PE=4 SV=1	Signaling	1	0_0_1_	0	0	3	0	0	0.000665222	0	0	0.336596	0	0	6	0	0	0.126
G1TPJ8	Uncharacterized protein (Fragment) OS=Oryctolagus cuniculus GN=GRIN2D PE=4 SV=1	Signaling	1	0_0_1_	0	0	2	0	0	2.72162e-05	0	0	0.0592537	0	0	2	0	0	0.025
G1T983	Uncharacterized protein OS=Oryctolagus cuniculus GN=HEBP1 PE=4 SV=2	Storage protein	1	0_0_1_	0	0	3	0	0	0.000124402	0	0	0.16681	0	0	3	0	0	0.067
G1TJR9	Uncharacterized protein OS=Oryctolagus cuniculus GN=LOC100357152 PE=4 SV=1	Unknown function	1	0_0_1_	0	0	3	0	0	0.000405103	0	0	0.51008	0	0	3	0	0	0.179
U3KNT2	Uncharacterized protein OS=Oryctolagus cuniculus PE=4 SV=1	Unknown function	1	0_0_1_	0	0	5	0	0	0.000296695	0	0	0.205036	0	0	8	0	0	0.081

## Sheet: ST2B.Rabbit clusters
	812 genes in 3 samples. Of the 812 genes passed filter. 559 were converted to Ensembl gene IDs in our database. The remaining 253 genes were kept in the data using original IDs.									Enriched pathways for each cluster(All available gene sets)								Enriched pathways for each cluster(Biological Process)												Enriched pathways for each cluster(Molecular Function)
										Cluster	adj.Pval	nGenes	Pathways					Cluster	adj.Pval	nGenes	Pathways									Cluster	adj.Pval	nGenes	Pathways
										A	1.1e-24	73	Non-membrane-bounded organelle					A	1e-06	20	Microtubule-based process									A	5.6e-20	15	Structural constituent of cytoskeleton
											1.5e-19	15	Structural constituent of cytoskeleton						3.6e-05	21	Cytoskeleton organization										1.4e-15	29	Nucleoside-triphosphatase activity
											7.4e-18	27	Supramolecular fiber						0.0034	26	Cellular component assembly										8.6e-15	29	Structural molecule activity
											1.3e-16	30	Supramolecular complex						0.0034	27	Cellular component biogenesis										8.9e-13	18	GTPase activity
											1.3e-16	23	Polymeric cytoskeletal fiber						0.0034	12	Supramolecular fiber organization										1.1e-11	39	Carbohydrate derivative binding
											2.4e-16	19	Microtubule						0.0039	42	Cellular component organization										1.5e-11	37	Purine nucleotide binding
											1.7e-15	40	Cytoskeleton						0.0039	43	Cellular component organization or biogenesis										1.5e-11	19	Guanyl nucleotide binding
											2.3e-15	29	Nucleoside-triphosphatase activity						0.0042	31	Organelle organization										2e-11	36	Purine ribonucleoside triphosphate binding
											3.1e-14	29	Structural molecule activity						0.0046	4	Myofibril assembly										4.5e-11	38	Nucleotide binding
											3.5e-12	18	GTPase activity					B	1.1e-12	27	Translation									B	3.9e-15	24	Structural constituent of ribosome
										B	3e-14	24	Structural constituent of ribosome						0.00051	43	Gene expression										3e-12	25	Structural molecule activity
											5.7e-13	27	Translation						0.00075	38	Macromolecule biosynthetic process										9.2e-09	39	Nucleic acid binding
											7.6e-12	25	Structural molecule activity						0.0011	37	Cellular nitrogen compound biosynthetic process										9.2e-09	8	RRNA binding
											1e-08	45	Non-membrane-bounded organelle						0.0024	4	Alternative mRNA splicing, via spliceosome										1.3e-06	18	RNA binding
											2.2e-08	8	RRNA binding						0.0048	40	Biosynthetic process										3e-05	45	Heterocyclic compound binding
											2.4e-08	39	Nucleic acid binding						0.0071	39	Organic substance biosynthetic process										0.0001	3	Laminin receptor activity
											3.6e-06	18	RNA binding						0.0072	42	Cellular nitrogen compound metabolic process										0.00065	8	Protein heterodimerization activity
											7e-05	7	Nucleosome						0.0089	38	Cellular biosynthetic process										0.00095	3	Translation elongation factor activity
										C	5.6e-08	24	Extracellular region					C	6.2e-08	6	Keratinization									C	3.7e-05	7	Endopeptidase inhibitor activity
											5.6e-08	6	Keratinization						2.4e-05	7	Keratinocyte differentiation										7.5e-05	5	Serine-type endopeptidase inhibitor activity
											1.7e-06	16	Extracellular space						0.00019	8	Skin development										0.0012	4	Antioxidant activity
											7.8e-06	7	Intermediate filament						0.00051	7	Extracellular matrix organization										0.004	10	Enzyme regulator activity
											1.1e-05	6	Keratin filament						0.0024	11	Carboxylic acid metabolic process										0.004	2	Peroxiredoxin activity
											1.1e-05	7	Keratinocyte differentiation						0.0035	3	Hydrogen peroxide metabolic process										0.0047	5	Lyase activity
											3.1e-05	12	Supramolecular fiber						0.0082	3	Cellular detoxification										0.0047	3	Modified amino acid binding
											3.8e-05	7	Endopeptidase inhibitor activity						0.0082	2	Hydrogen peroxide catabolic process										0.0047	3	Oxidoreductase activity, acting on peroxide as acceptor
											5.2e-05	10	Polymeric cytoskeletal fiber						0.0094	8	Epithelial cell differentiation										0.0051	2	Interleukin-1 receptor binding
											5.8e-05	8	Skin development						0.0097	2	UV protection										0.006	2	Carbon-nitrogen lyase activity
										D	1.1e-18	16	Intermediate filament					D	3e-14	11	Intermediate filament-based process										0.0075	6	Actin binding
											1.9e-17	17	Intermediate filament cytoskeleton						1.3e-09	7	Intermediate filament organization									D	1e-13	27	Structural molecule activity
											8.3e-16	24	Supramolecular fiber						7.8e-06	20	Cytoskeleton organization										8.5e-07	4	Structural constituent of skin epidermis
											1.1e-14	11	Intermediate filament cytoskeleton organization						2.5e-05	3	Neurofilament bundle assembly										6.7e-06	3	Structural constituent of postsynaptic intermediate filament cytoskeleton
											1.2e-13	27	Structural molecule activity						4.4e-05	5	Peptide cross-linking										3.6e-05	15	Cytoskeletal protein binding
											2.9e-13	25	Supramolecular complex						4.4e-05	9	Skin development										0.00012	5	Structural constituent of cytoskeleton
											2.9e-13	19	Polymeric cytoskeletal fiber						7.8e-05	13	Supramolecular fiber organization										0.00018	9	Actin binding
											6.8e-12	33	Cytoskeleton						0.00013	6	Positive regulation of translation										0.00046	4	Oxidoreductase activity, acting on peroxide as acceptor
											8.3e-12	10	Keratin filament						0.00022	3	Neurofilament cytoskeleton organization										0.00086	3	MRNA 5 -UTR binding
											4.1e-10	7	Intermediate filament organization						0.00034	6	Keratinocyte differentiation										0.0015	7	Enzyme inhibitor activity
											2.7e-09	46	Non-membrane-bounded organelle						0.00043	8	Epidermis development										0.0017	11	Calcium ion binding
	Top 500 most variable genes clustered into 5 clusters (as dictated by the stats above)										6e-08	4	Neurofilament						0.0011	11	Defense response to other organism										0.0017	12	Protein-containing complex binding
										E	4.3e-24	37	Extracellular region					E	9.2e-11	8	Antimicrobial humoral response										0.0021	5	Actin filament binding
											6.1e-22	28	Extracellular space						2.8e-09	9	Humoral immune response									E	4.1e-07	10	Enzyme inhibitor activity
											3.7e-11	8	Antimicrobial humoral response						4e-09	19	Defense response										6.3e-07	4	Platelet-derived growth factor binding
											1.7e-09	9	Humoral immune response						1.9e-08	6	Killing of cells of other organism										3.1e-06	7	Endopeptidase inhibitor activity
											2.9e-09	19	Defense response						1.9e-08	6	Antimicrobial humoral immune response mediated by antimicrobial peptide										3.1e-06	5	Extracellular matrix structural constituent
											5e-09	5	Fibrillar collagen trimer						4.5e-08	14	Defense response to other organism										4.6e-05	10	Lipid binding
											1.2e-08	6	Collagen trimer						6.1e-08	17	Immune response										6.5e-05	11	Enzyme regulator activity
											1.2e-08	6	Killing of cells of other organism						6.1e-08	16	Response to external biotic stimulus										8.1e-05	5	Protease binding
											1.2e-08	6	Antimicrobial humoral immune response mediated by antimicrobial peptide						9.3e-08	22	Response to external stimulus										9.4e-05	2	Glyceraldehyde-3-phosphate dehydrogenase (NAD+) (phosphorylating) activity
											3e-08	14	Defense response to other organism						1.7e-07	17	Interspecies interaction between organisms										9.4e-05	2	Phosphoglycerate kinase activity
											4.7e-08	16	Response to external biotic stimulus						1.7e-07	6	Collagen fibril organization										9.4e-05	2	Enterobactin binding
											4.8e-08	17	Immune response						5.2e-07	8	Defense response to bacterium										0.00014	5	Growth factor binding
																			1.1e-06	25	Response to stress

## Sheet: ST2CRabbitEnrichment.AllGenests
Cluster	adj.Pval	nGenes	Pathways	Genes
A	8.48203e-14	10	Structural constituent of cytoskeleton	G1SH05 G1T4J4 G1T9S9 G1TJC3 G1TFC2 G1U7V8 G1U031 G1U410 G1U5S4 U3KP46
A	1.70445e-11	34	Non-membrane-bounded organelle	G1SCP8 G1SDU5 G1U3T2 G1SH05 G1SH10 G1SKI1 G1T4J4 G1SZI5 G1T117 G1T346 G1T6G5 G1T6S4 G1TI39 G1TPG3 G1TZL0 G1T9S9 U3KNW0 G1TDE5 G1TDN4 G1TEM1 G1TJC3 G1TFC2 G1U7V8 G1TX56 G1U031 G1U4H8 U3KMN4 G1U410 G1TQ90 G1TWR1 G1TKV4 G1U5S4 G1TNW5 U3KP46
A	1.70445e-11	18	Nucleoside-triphosphatase activity	G1SH05 G1SN05 G1SUF8 G1SVI9 G1T4J4 G1SZ59 G1T9S9 G1TJC3 G1TFC2 G1TUD6 G1U7V8 G1U031 G1U410 G1TFL3 G1TLQ8 G1U5S4 U3KMP9 U3KP46
A	2.09575e-10	11	Microtubule	G1SH05 G1T4J4 G1T9S9 U3KNW0 G1TJC3 G1TFC2 G1U7V8 G1U031 G1U410 G1U5S4 U3KP46
A	5.11115e-10	14	Supramolecular fiber	G1SH05 G1SKI1 G1T4J4 G1T9S9 U3KNW0 G1TEM1 G1TJC3 G1TFC2 G1U7V8 G1U031 G1U4H8 G1U410 G1U5S4 U3KP46
A	5.81835e-10	12	GTPase activity	G1SH05 G1SVI9 G1T4J4 G1T9S9 G1TJC3 G1TFC2 G1U7V8 G1U031 G1U410 G1TFL3 G1U5S4 U3KP46
A	2.32703e-09	12	Polymeric cytoskeletal fiber	G1SH05 G1SKI1 G1T4J4 G1T9S9 U3KNW0 G1TJC3 G1TFC2 G1U7V8 G1U031 G1U410 G1U5S4 U3KP46
A	4.09342e-09	4	Rab GDP-dissociation inhibitor activity	G1SNS5 B7NZQ6 G1U8W6 U3KN82
A	4.35634e-09	16	Structural molecule activity	G1SH05 G1SH10 G1T4J4 G1SZI5 G1T117 G1TPG3 G1TZL0 G1T9S9 G1TJC3 G1TFC2 G1U7V8 G1U031 U3KMN4 G1U410 G1U5S4 U3KP46
B	0.000849634	20	Nucleic acid binding	G1SCI9 G1SGB5 G1SI79 G1SL16 G1SLM0 G1SMY1 G1SQM7 G1TJ66 G1TQR2 G1U6X6 G1TI92 G1SJS1 G1TUR3 G1TLW3 G1TPN3 G1SSZ8 G1T8N1 G1U1U4 U3KLZ3 G1SQE8
B	0.00086333	26	Organic cyclic compound binding	G1SCI9 G1SGB5 G1SI79 G1SL16 G1SLM0 G1SMY1 G1SQM7 G1TJ66 G1SR65 G1TQR2 G1SZ44 G1U6X6 G1U7L4 B6V9S9 G1TI92 G1SJS1 G1TUR3 G1TSX5 G1U675 G1TLW3 G1TPN3 G1SSZ8 G1T8N1 G1U1U4 U3KLZ3 G1SQE8
B	0.00086333	26	Heterocyclic compound binding	G1SCI9 G1SGB5 G1SI79 G1SL16 G1SLM0 G1SMY1 G1SQM7 G1TJ66 G1SR65 G1TQR2 G1SZ44 G1U6X6 G1U7L4 B6V9S9 G1TI92 G1SJS1 G1TUR3 G1TSX5 G1U675 G1TLW3 G1TPN3 G1SSZ8 G1T8N1 G1U1U4 U3KLZ3 G1SQE8
B	0.00877372	2	Endoplasmic reticulum chaperone complex	G1SLD5 G1U7L4
C	5.66468e-10	6	Keratinization	G1TXC0 C1J961 G1TJR9 G1T663 G1U2W8 D9I2Z7
C	5.65567e-08	7	Intermediate filament	G1SR38 G1T2J0 G1TFI6 G1T814 G1TP66 G1TJG8 G1U5J7
C	8.18029e-08	7	Keratinocyte differentiation	G1TXC0 G1SL85 C1J961 G1TJR9 G1T663 G1U2W8 D9I2Z7
C	1.01266e-07	6	Keratin filament	G1SR38 G1TFI6 G1T814 G1TP66 G1TJG8 G1U5J7
C	3.48763e-07	8	Skin development	G1TXC0 G1SL85 G1T2J0 C1J961 G1TJR9 G1T663 G1U2W8 D9I2Z7
C	7.54045e-06	14	Extracellular region	Q45GR2 G1SI83 G1SIK0 G1SL85 G1SN00 G1SRG0 G1SWS6 G1T1N8 G1T7I4 G1T8V2 G1U7R0 G1U1C7 G1U2V8 G1SQV9
C	2.15689e-05	10	Extracellular space	Q45GR2 G1SI83 G1SIK0 G1SL85 G1SN00 G1SRG0 G1T7I4 G1U7R0 G1U1C7 G1SQV9
C	9.78057e-05	8	Supramolecular polymer	G1SR38 G1T2J0 G1T8V2 G1TFI6 G1T814 G1TP66 G1TJG8 G1U5J7
C	9.78057e-05	5	Endopeptidase inhibitor activity	Q45GR2 G1SIK0 G1SN00 G1U7R0 G1SQV9
D	9.53672e-13	10	Intermediate filament-based process	G1SL24 G1SMX2 G1SNF3 G1SQI2 G1T4R6 G1T4V7 G1TPK8 G1TJK2 G1SUH8 G1SDN2
D	7.20683e-10	7	Intermediate filament organization	G1SL24 G1SNF3 G1T4V7 G1TPK8 G1TJK2 G1SUH8 G1SDN2
D	1.85434e-09	11	Intermediate filament cytoskeleton	G1SL24 G1SMX2 G1SQI2 G1SXG6 G1T4R6 G1T4V7 G1TDN6 G1TPK8 G1TJK2 G1SUH8 G1SDN2
D	1.72394e-08	9	Intermediate filament	G1SL24 G1SMX2 G1SQI2 G1T4R6 G1T4V7 G1TDN6 G1TPK8 G1TJK2 G1SUH8
D	2.04802e-08	16	Supramolecular fiber	G1SDR2 G1SJ56 G1SL24 G1SMX2 G1SQI2 G1T4R6 G1T3V2 G1T4V7 G1T5V9 G1T7H0 G1T8J0 G1TDN6 G1T7S0 G1TPK8 G1TJK2 G1SUH8
D	2.21256e-08	20	Structural molecule activity	G1SJ56 G1SL24 G1SMX2 G1SWS0 G1TL31 G1T4R6 G1T4P0 G1T4P5 G1U469 G1T5V9 G1T6X4 G1T8J0 G1T8P4 G1TC37 G1U4G2 G1TPK8 G1TJK2 G1U001 G1SUH8 G1SDN2
D	6.14863e-08	4	Neurofilament	G1SL24 G1SMX2 G1TPK8 G1TJK2
D	8.34118e-08	18	Supramolecular complex	G1SDR2 G1SJ56 G1SL24 G1TVT0 G1SMX2 G1SQI2 G1T4R6 G1T336 G1T3V2 G1T4V7 G1T5V9 G1T7H0 G1T8J0 G1TDN6 G1T7S0 G1TPK8 G1TJK2 G1SUH8
D	1.70395e-06	16	Extracellular space	G1SCK5 U3KMC6 G1SKF1 G1SN96 G1SS91 A0A0A0MQP9 G1SXG6 G1SZ91 G1T5V9 G1T8J0 G1TME7 G1U846 G1TGV8 G1U0D7 G1U9F0 G1STJ4
D	6.7189e-06	37	Non-membrane-bounded organelle	G1SDR2 G1SHB9 G1SJ56 G1SL24 G1SL50 G1TVT0 G1SMX2 G1SQI2 G1SSY8 G1SUU3 G1SJM1 G1SXG6 G1T4R6 G1T336 G1T3V2 G1T4V7 G1U469 G1TQ05 G1T7F1 G1T7H0 G1T8P4 G1TC37 G1U7C6 G1TDN6 G1TME7 G1TP83 G1U4G2 G1T7S0 B7NZ89 G1TPK8 G1TJK2 G1TJC1 G1U155 G1TMV1 G1U001 G1SUH8 G1SDN2
D	7.16814e-06	3	Structural constituent of postsynaptic intermediate filament cytoskeleton	G1SL24 G1SMX2 G1TJK2
D	7.16814e-06	3	Neurofilament bundle assembly	G1SL24 G1TPK8 G1TJK2
E	7.84728e-26	31	Extracellular region	U3KMR2 G1SP97 G1SQ70 G1STF7 G1SU82 G1SWF6 G1SXR1 G1U9R6 G1SYM4 G1SZV5 G1T0W8 G1T0X2 G1TKX3 G1U754 G1T2Z5 G1T4A5 G1THZ6 G1T5Q9 G1T6B8 G1TIS5 G1T9L4 G1U9S2 G1TRW8 G1U415 G1TFW8 U3KML1 Q28665 G1TMP9 G1TN25 G1U4P8 Q07298
E	5.59026e-20	22	Extracellular space	U3KMR2 G1SQ70 G1STF7 G1SU82 G1SZV5 G1T0W8 G1T0X2 G1TKX3 G1T2Z5 G1T4A5 G1THZ6 G1T5Q9 G1T6B8 G1TIS5 G1T9L4 G1U9S2 G1TRW8 G1TFW8 Q28665 G1TMP9 G1TN25 Q07298
E	4.87617e-09	10	Enzyme inhibitor activity	U3KMR2 G1SL62 G1SQ70 G1ST52 G1STF7 G1U754 G1TIS5 G1TFW8 Q28665 Q07298
E	4.87617e-09	19	Response to external stimulus	U3KMR2 G1SQ70 G1SWF6 G1SWS9 G1SZV5 G1T0W8 G1TKX3 G1U754 G1T4A5 G1THZ6 G1T5Q9 G1U9R8 G1T6B8 G1TIS5 G1T9L4 G1U9S2 G1TRW8 A0A0A0MQQ2 G1TFW8
E	5.71279e-09	15	Defense response	U3KMR2 G1SQ70 G1SWS9 G1SZV5 G1T0W8 G1U754 G1THZ6 G1T5Q9 G1U9R8 G1T6B8 G1TIS5 G1T9L4 G1TRW8 A0A0A0MQQ2 G1TFW8
E	6.39862e-09	6	Antimicrobial humoral response	G1T0W8 G1U754 G1THZ6 G1T9L4 A0A0A0MQQ2 G1TFW8
E	1.05372e-08	12	Defense response to other organism	G1SQ70 G1SWS9 G1T0W8 G1U754 G1THZ6 G1T5Q9 G1U9R8 G1T6B8 G1T9L4 G1TRW8 A0A0A0MQQ2 G1TFW8
E	2.82119e-08	7	Humoral immune response	G1SQ70 G1T0W8 G1U754 G1THZ6 G1T9L4 A0A0A0MQQ2 G1TFW8
E	4.46214e-08	13	Response to external biotic stimulus	G1SQ70 G1SWF6 G1SWS9 G1T0W8 G1U754 G1THZ6 G1T5Q9 G1U9R8 G1T6B8 G1T9L4 G1TRW8 A0A0A0MQQ2 G1TFW8
E	6.13445e-08	5	Killing of cells of other organism	G1U754 G1T6B8 G1T9L4 A0A0A0MQQ2 G1TFW8
E	6.13445e-08	14	Interspecies interaction between organisms	G1SQ70 G1SWF6 G1SWS9 G1T0W8 G1U754 G1THZ6 G1T5Q9 G1U9R8 G1T6B8 G1T9L4 G1TRW8 A0A0A0MQQ2 G1TFW8 G1TPZ1
E	1.37188e-07	20	Response to stress	U3KMR2 G1SL68 G1SQ70 G1SWS9 G1SYD6 G1SZV5 G1T0W8 G1T0X2 G1TKX3 G1U754 G1THZ6 G1T5Q9 G1U9R8 G1T6B8 G1TIS5 G1T9L4 G1U9S2 G1TRW8 A0A0A0MQQ2 G1TFW8
E	1.45055e-07	7	Endopeptidase inhibitor activity	U3KMR2 G1SQ70 G1ST52 G1U754 G1TFW8 Q28665 Q07298

## Sheet: ST2D.RabbitEnrichment-MolFun
Cluster	adj.Pval	nGenes	Pathways	Genes
A	1.25332e-14	10	Structural constituent of cytoskeleton	U3KP46 G1SH05 G1T4J4 G1T9S9 G1TJC3 G1TFC2 G1U7V8 G1U031 G1U410 G1U5S4
A	5.03703e-12	18	Nucleoside-triphosphatase activity	G1SH05 G1SN05 G1SUF8 G1SVI9 G1T4J4 G1SZ59 G1T9S9 G1TJC3 G1TFC2 G1TUD6 G1U7V8 G1U031 G1U410 G1TFL3 G1TLQ8 G1U5S4 U3KMP9 U3KP46
A	1.57617e-10	12	GTPase activity	G1SH05 G1SVI9 G1T4J4 G1T9S9 G1TJC3 G1TFC2 G1U7V8 G1U031 G1U410 G1TFL3 G1U5S4 U3KP46
A	1.12329e-09	4	Rab GDP-dissociation inhibitor activity	G1SNS5 B7NZQ6 G1U8W6 U3KN82
A	1.12647e-09	16	Structural molecule activity	U3KP46 G1SH05 G1SH10 G1T4J4 G1SZI5 G1T117 G1TPG3 G1TZL0 G1T9S9 G1TJC3 G1TFC2 G1U7V8 G1U031 U3KMN4 G1U410 G1U5S4
B	0.000101449	20	Nucleic acid binding	G1TLW3 G1SCI9 G1SGB5 G1SI79 G1SL16 G1SLM0 G1SMY1 G1SQM7 G1TJ66 G1TQR2 G1U6X6 G1TI92 G1SJS1 G1TUR3 G1TPN3 G1SSZ8 G1T8N1 G1U1U4 U3KLZ3 G1SQE8
B	0.000103084	26	Organic cyclic compound binding	G1U7L4 G1TLW3 G1SCI9 G1SGB5 G1SI79 G1SL16 G1SLM0 G1SMY1 G1SQM7 G1TJ66 G1SR65 G1TQR2 G1SZ44 G1U6X6 B6V9S9 G1TI92 G1SJS1 G1TUR3 G1TSX5 G1U675 G1TPN3 G1SSZ8 G1T8N1 G1U1U4 U3KLZ3 G1SQE8
B	0.000103084	26	Heterocyclic compound binding	G1U7L4 G1TLW3 G1SCI9 G1SGB5 G1SI79 G1SL16 G1SLM0 G1SMY1 G1SQM7 G1TJ66 G1SR65 G1TQR2 G1SZ44 G1U6X6 B6V9S9 G1TI92 G1SJS1 G1TUR3 G1TSX5 G1U675 G1TPN3 G1SSZ8 G1T8N1 G1U1U4 U3KLZ3 G1SQE8
C	0.000106409	5	Endopeptidase inhibitor activity	G1SN00 Q45GR2 G1SIK0 G1U7R0 G1SQV9
C	0.00108047	2	Interleukin-1 receptor binding	G1SRG0 G1U1C7
C	0.00115341	3	Serine-type endopeptidase inhibitor activity	Q45GR2 G1SIK0 G1U7R0
C	0.00115341	2	Carbon-nitrogen lyase activity	G1SNK5 G1SP46
C	0.00570463	7	Structural molecule activity	G1T2J0 G1T4Q6 G1T6W2 G1T6W5 G1T7I4 G1TFI6 G1TIB4
D	1.94563e-08	20	Structural molecule activity	G1SJ56 G1SL24 G1SMX2 G1SWS0 G1TL31 G1T4R6 G1T4P0 G1T4P5 G1U469 G1T5V9 G1T6X4 G1T8J0 G1T8P4 G1TC37 G1U4G2 G1TPK8 G1TJK2 G1U001 G1SUH8 G1SDN2
D	5.90939e-06	3	Structural constituent of postsynaptic intermediate filament cytoskeleton	G1SL24 G1SMX2 G1TJK2
D	5.71548e-05	14	Cytoskeletal protein binding	G1SJ56 G1T7H0 G1SDR2 G1SE95 G1SER8 G1SHB9 G1TSY8 G1SXG6 G1T336 G1T432 G1U469 G1U974 G1TMV1 G1SUH8
D	7.34373e-05	13	Calcium ion binding	G1SN96 G1SDR2 G1SKF1 G1SL53 G1SNE8 G1SNF3 A0A0A0MQP9 G1SXG6 G1TAH7 G1TDJ5 G1TED6 G1TEM7 G1T7S0
D	0.000224635	28	Nucleic acid binding	G1T7H0 G1U248 U3KLW4 G1SL50 G1TVT0 G1SLT8 G1SRH7 G1SSY8 G1T336 G1T586 G1TQ05 G1T7F1 G1TC37 G1U7C6 G1SFA3 G1TEQ0 G1TP83 B7NZ89 G1TXI1 G1TUM0 G1U0J2 G1TYM6 G1TTH1 G1TU78 G1TJC1 G1TMU2 G1U155 G1U9J5
D	0.000284383	2	Phosphoglycerate kinase activity	G1T7Z6 G1TLE3
D	0.000380237	8	Actin binding	G1SJ56 G1T7H0 G1SE95 G1SER8 G1SHB9 G1T432 G1U469 G1TMV1
D	0.000683282	7	Enzyme inhibitor activity	G1SIT9 G1TSY8 G1SS91 G1T3V2 G1TEM7 G1TME7 G1U9F0
D	0.000697027	4	Structural constituent of cytoskeleton	G1SL24 G1SMX2 G1T4R6 G1TJK2
D	0.00112799	3	Protein kinase C binding	G1TZP0 G1T3V2 G1T4V7
D	0.00445648	2	Platelet-derived growth factor binding	G1T5V9 G1T8J0
D	0.00808585	2	Poly(A) binding	G1T7H0 G1T336
E	1.79754e-09	10	Enzyme inhibitor activity	U3KMR2 G1SL62 G1SQ70 G1ST52 G1STF7 G1U754 G1TIS5 G1TFW8 Q28665 Q07298
E	9.86012e-08	7	Endopeptidase inhibitor activity	U3KMR2 G1SQ70 G1ST52 G1U754 G1TFW8 Q28665 Q07298
E	3.73506e-07	11	Enzyme regulator activity	U3KMR2 G1SL62 G1SQ70 G1ST52 G1STF7 G1SZV5 G1U754 G1TIS5 G1TFW8 Q28665 Q07298
E	3.23855e-05	2	Glyceraldehyde-3-phosphate dehydrogenase (NAD+) (phosphorylating) activity	G1TJG6 G1TYG1
E	3.23855e-05	4	Serine-type endopeptidase inhibitor activity	G1SQ70 G1ST52 Q28665 Q07298
E	3.23855e-05	8	Lipid binding	G1SU82 G1THZ6 G1SL62 G1SZV5 G1T5Q9 G1TIS5 G1U9S2 G1TFW8
E	3.23855e-05	2	Enterobactin binding	G1U9S2 G1TRW8
E	0.000140133	4	Protease binding	G1SQ70 G1T2Z5 G1T4A5 Q28665
E	0.000253322	2	Phospholipase inhibitor activity	G1SL62 G1TIS5
E	0.000253322	3	Cysteine-type endopeptidase inhibitor activity	U3KMR2 G1U754 G1TFW8
E	0.000258289	3	Extracellular matrix structural constituent	G1SXR1 G1T2Z5 G1T4A5

## Sheet: ST2E.RabbitEnrichment-BiolPr0
Cluster	adj.Pval	nGenes	Pathways	Genes
A	6.87781e-07	14	Microtubule-based process	U3KP46 G1U3T2 G1SH05 G1T4J4 G1T8I1 G1T9S9 U3KNW0 G1TJC3 G1TFC2 G1U7V8 G1U031 G1U410 G1U5S4 G1SKI1
A	0.000195665	13	Cytoskeleton organization	G1SKI1 U3KP46 G1SDU5 G1U3T2 G1SH05 G1T6S4 U3KNW0 G1TDN4 G1U7V8 G1U5S4 G1TI39 G1TEM1 G1U410
A	0.00329017	19	Organelle organization	G1SKI1 U3KP46 G1SDU5 G1U3T2 G1SH05 G1SH10 G1T661 G1T6S4 G1T8I1 G1T9T8 U3KNW0 G1TDN4 G1TFC2 G1U7V8 G1U5S4 G1TI39 G1TWW0 G1TEM1 G1U410
A	0.00664506	2	Mitochondrial ATP transmembrane transport	G1T524 G1T9T8
A	0.00664506	2	Positive regulation of early endosome to late endosome transport	G1TI39 G1SKI1
A	0.00664506	23	Cellular component organization	G1SKI1 G1TEM1 U3KP46 G1SDU5 G1U3T2 G1SH05 G1SH10 G1SUF8 G1T3X9 G1T661 G1T6S4 G1T7I8 G1T8I1 G1T9T8 U3KNW0 G1TDN4 G1TFC2 G1U7V8 G1U4H8 G1U5S4 G1TI39 G1TWW0 G1U410
A	0.00664506	4	Cytosolic transport	G1T661 G1TI39 G1SKI1 G1SYY8
A	0.00664506	5	Regulation of GTPase activity	G1SYY8 G1SNS5 G1U8W6 U3KN82 G1TI39
A	0.00664506	24	Cellular component organization or biogenesis	G1SKI1 G1TEM1 U3KP46 G1SDU5 G1U3T2 G1SH05 G1SH10 G1SUF8 G1T3X9 G1T661 G1T6S4 G1T7I8 G1T8I1 G1T9T8 U3KNW0 G1TDE5 G1TDN4 G1TFC2 G1U7V8 G1U4H8 G1U5S4 G1TI39 G1TWW0 G1U410
A	0.00664506	2	Protein localization to early endosome	G1SKI1 G1TI39
C	4.22228e-10	6	Keratinization	G1TXC0 C1J961 G1TJR9 G1T663 G1U2W8 D9I2Z7
C	9.14602e-08	7	Keratinocyte differentiation	G1TXC0 C1J961 G1TJR9 G1T663 G1U2W8 D9I2Z7 G1SL85
C	4.33262e-07	8	Skin development	G1TXC0 G1T2J0 C1J961 G1TJR9 G1T663 G1U2W8 D9I2Z7 G1SL85
C	0.0012986	4	Blood coagulation	G1SN00 Q45GR2 G1SIK0 G1SLY0
C	0.0012986	2	UV protection	G1T8V2 G1T6W7
C	0.0012986	3	Collagen metabolic process	Q45GR2 G1T1N8 G1T8V2
C	0.0012986	5	Regulation of body fluid levels	G1SN00 Q45GR2 G1SIK0 G1T7I4 G1SLY0
C	0.00294759	3	Regulation of blood coagulation	G1SN00 Q45GR2 G1SIK0
D	7.46574e-13	10	Intermediate filament-based process	G1SL24 G1SMX2 G1SNF3 G1SQI2 G1T4R6 G1T4V7 G1TPK8 G1TJK2 G1SUH8 G1SDN2
D	5.64181e-10	7	Intermediate filament organization	G1SL24 G1SNF3 G1T4V7 G1TPK8 G1TJK2 G1SUH8 G1SDN2
D	2.10432e-05	3	Neurofilament bundle assembly	G1SL24 G1TPK8 G1TJK2
D	3.25033e-05	5	Peptide cross-linking	G1SKF1 G1T4V7 G1T8J0 G1U9F0 G1SUH8
D	0.000167182	12	Supramolecular fiber organization	G1SHB9 G1SL24 G1SNF3 G1T4V7 G1U469 G1T5V9 G1T8J0 G1TPK8 G1TJK2 G1TMV1 G1SUH8 G1SDN2
D	0.000208005	3	Neurofilament cytoskeleton organization	G1SL24 G1SMX2 G1TJK2
D	0.000311905	15	Defense response	G1SKF1 G1SL50 G1SS91 G1ST17 A0A0A0MQP9 G1SXG6 G1SYD4 G1T4R6 G1T336 G1TEM7 B7NZ89 G1U846 G1TGV8 G1STJ4 U3KLW4
D	0.000311905	16	Cytoskeleton organization	G1SER8 G1SHB9 G1SL24 G1SMX2 G1SNF3 G1SQI2 G1T4R6 G1T432 G1T4V7 G1U974 G1TPK8 G1TJK2 G1TMV1 G1SUH8 G1SDN2 G1T7H0
D	0.000525329	11	Defense response to other organism	G1SL50 G1ST17 G1SXG6 G1SYD4 G1T4R6 G1T336 G1TEM7 B7NZ89 G1TGV8 G1STJ4 U3KLW4
D	0.000672877	13	Response to external biotic stimulus	G1SL50 G1ST17 A0A0A0MQP9 G1SXG6 G1SYD4 G1T4R6 G1T336 G1T3V2 G1TEM7 B7NZ89 G1TGV8 G1STJ4 U3KLW4
D	0.000684276	14	Immune response	G1SKF1 G1SL50 G1SS91 G1ST17 G1SUZ1 A0A0A0MQP9 G1SXG6 G1T4R6 G1T336 G1T8J0 G1TEM7 B7NZ89 G1STJ4 U3KLW4
D	0.000772826	5	Response to leukemia inhibitory factor	G1T7H0 G1SL24 G1TVT0 G1SMX2 G1SRH7
E	1.06849e-08	15	Defense response	G1THZ6 G1U9R8 U3KMR2 G1SQ70 G1SWS9 G1SZV5 G1T0W8 G1U754 G1T5Q9 G1T6B8 G1TIS5 G1T9L4 G1TRW8 A0A0A0MQQ2 G1TFW8
E	1.06849e-08	19	Response to external stimulus	G1TKX3 G1THZ6 G1U9R8 U3KMR2 G1SQ70 G1SWS9 G1SZV5 G1T0W8 G1U754 G1T4A5 G1T5Q9 G1T6B8 G1TIS5 G1T9L4 G1U9S2 G1TRW8 A0A0A0MQQ2 G1TFW8 G1SWF6
E	1.06849e-08	6	Antimicrobial humoral response	G1THZ6 G1T0W8 G1U754 G1T9L4 A0A0A0MQQ2 G1TFW8
E	1.53964e-08	12	Defense response to other organism	G1THZ6 G1U9R8 G1SQ70 G1SWS9 G1T0W8 G1U754 G1T5Q9 G1T6B8 G1T9L4 G1TRW8 A0A0A0MQQ2 G1TFW8
E	3.76883e-08	7	Humoral immune response	G1THZ6 G1SQ70 G1T0W8 G1U754 G1T9L4 A0A0A0MQQ2 G1TFW8
E	5.3223e-08	13	Response to external biotic stimulus	G1THZ6 G1U9R8 G1SQ70 G1SWS9 G1T0W8 G1U754 G1T5Q9 G1T6B8 G1T9L4 G1TRW8 A0A0A0MQQ2 G1TFW8 G1SWF6
E	6.65846e-08	5	Killing of cells of other organism	G1U754 G1T6B8 G1T9L4 A0A0A0MQQ2 G1TFW8
E	6.65846e-08	14	Interspecies interaction between organisms	G1THZ6 G1U9R8 G1SQ70 G1SWS9 G1T0W8 G1U754 G1T5Q9 G1T6B8 G1T9L4 G1TRW8 A0A0A0MQQ2 G1TFW8 G1TPZ1 G1SWF6
E	1.45783e-07	20	Response to stress	G1TKX3 G1THZ6 G1U9R8 U3KMR2 G1SL68 G1SQ70 G1SWS9 G1SYD6 G1SZV5 G1T0W8 G1T0X2 G1U754 G1T5Q9 G1T6B8 G1TIS5 G1T9L4 G1U9S2 G1TRW8 A0A0A0MQQ2 G1TFW8
E	1.94414e-07	13	Immune response	G1THZ6 G1U9R8 G1SQ70 G1SWS9 G1SZV5 G1T0W8 G1U754 G1T5Q9 G1TIS5 G1T9L4 G1U415 A0A0A0MQQ2 G1TFW8
E	3.12206e-07	7	Defense response to bacterium	G1THZ6 G1T0W8 G1T5Q9 G1T6B8 G1T9L4 G1TRW8 G1TFW8
E	4.80149e-07	9	Response to bacterium	G1THZ6 G1SWS9 G1T0W8 G1T5Q9 G1T6B8 G1T9L4 G1TRW8 G1TFW8 G1SWF6
E	1.872e-06	4	Antibacterial humoral response	G1THZ6 G1T0W8 G1T9L4 G1TFW8
